# Supplementary material for: A Nonsense Variant in the ACADVL Gene in German Hunting Terriers with Exercise Induced Metabolic Myopathy
Source: G3 (Bethesda). 2018 Feb 28;8(5):1545–54. doi: 10.1534/g3.118.200084 (PMC5940147; doi:10.1534/g3.118.200084)
Supplement: Supplementary file 2 [file 1545TableS1.xlsx]

## Sheet: Sheet1
Table S1. ACADVL:c.1728C>A genotypes of 435 dogs from 60 different dog breeds.
Breed Abbreviation	Breed	Number of dogs	Genotype
			C/C	C/A	A/A
AI	Akita Inu	8	8	0	0
AP	Appenzeller Mountain Dog	8	8	0	0
AC	Australian Cattle Dog	8	8	0	0
AU	Australian Shepherd	8	8	0	0
BA	Barbet	8	8	0	0
BO	Barsoi	8	8	0	0
BE	Beagle	1	1	0	0
BD	Bearded Collie	8	8	0	0
BS	Bernese Mountain Dog	6	6	0	0
BC	Border Collie	8	8	0	0
BN	Boston Terrier	8	8	0	0
BR	Briard	4	4	0	0
CE	Cairn Terrier	8	8	0	0
CS	Cão da Serra de Aires	8	8	0	0
CH	Chihuahua	2	2	0	0
CC	Chinese Crested Dog	6	6	0	0
DH	Dachshund	6	6	0	0
DW	Deutscher Wachtelhund	8	8	0	0
DO	Doberman Pinscher	8	8	0	0
EL	Elo	2	2	0	0
EN	Entlebucher Mountain Dog	8	8	0	0
FR	Flat Coated Retriever	8	8	0	0
FB	French Bulldog	8	8	0	0
DS	German Shepherd	6	6	0	0
GS	German Spitz (Grossspitz)	7	7	0	0
KS	German Spitz (Kleinspitz)	7	7	0	0
GR	Golden Retriever	8	8	0	0
DD	Great Dane	8	8	0	0
GY	Greyhound	8	8	0	0
GD	Groenendael	8	8	0	0
HW	Hovawart	6	6	0	0
IT	Irish Terrier	8	8	0	0
JR	Jack Russell Terrier	6	6	0	0
WS	Keeshound (Wolfsspitz)	8	8	0	0
KF	Kromfohrländer	8	8	0	0
LA	Labrador Retriever	8	8	0	0
LR	Lagotto romagnolo	7	7	0	0
LN	Landseer	8	8	0	0
LB	Leonberger	8	8	0	0
MA	Malinois	7	7	0	0
MX	Mexican Hairless Dog	6	6	0	0
RP	Miniature Pinscher	8	8	0	0
MU	Mudi	8	8	0	0
NF	Newfoundland	8	8	0	0
NW	Norwich Terrier	8	8	0	0
NR	Nova Scotia Duck Tolling Retriever	8	8	0	0
PE	Perro de Agua Espanõl	8	8	0	0
PH	Peruvian Hairless Dog	7	7	0	0
PO	Polski Owczarek Nizinny	8	8	0	0
ZS	Pomeranian (Zwergspitz)	8	8	0	0
GP	Poodle	8	8	0	0
RR	Rhodesian Ridgeback	8	8	0	0
SB	Saint Bernard	8	8	0	0
NS	Schapendoes	8	8	0	0
SC	Scottish Terrier	8	8	0	0
SY	Siberian Husky	8	8	0	0
TT	Tibet Terrier	8	8	0	0
WW	West Highland White Terrier	6	6	0	0
WH	Whippet	8	8	0	0
YT	Yorkshire Terrier	7	7	0	0
	Total	435	435	0	0
