# Supplementary material for: A Nonsense Variant in the ACADVL Gene in German Hunting Terriers with Exercise Induced Metabolic Myopathy
Source: G3 (Bethesda). 2018 Feb 28;8(5):1545–54. doi: 10.1534/g3.118.200084 (PMC5940147; doi:10.1534/g3.118.200084)
Supplement: Supplementary file 4 [file 1545TableS3.xlsx]

## Sheet: Private Variants
Table S3. Private homozygous variants in the genome of an affected German Hunting Terrier. Variants were called with respect to the CanFam 3.1 reference genome assembly. The functional annotation of the variants is based on the NCBI annotation release 104. The table is in "1 effect per line" format. Thus, one variant will be listed several times, if multiple effects, e.g. on different alternative…
#CHROM	POS	REF	ALT	FILTER	EFFECT	IMPACT	GENE	GENEID	FEATURE	FEATUREID	BIOTYPE	RANK	HGVS_C	HGVS_P	CDNA_POS	CDNA_LEN	CDS_POS	CDS_LEN	AA_POS	AA_LEN	DISTANCE	ERRORS
1	7699	C	G	GATKstd	intergenic_region	MODIFIER	ENPP1	gene0	intergenic_region	gene0		-1	n.7699C>G		-1	-1	-1	-1	-1	-1	0
1	31416	G	A	PASS	intergenic_region	MODIFIER	ENPP1	gene0	intergenic_region	gene0		-1	n.31416G>A		-1	-1	-1	-1	-1	-1	0
1	629697	A	ATT	PASS	upstream_gene_variant	MODIFIER	ADNP2	gene5	transcript	rna7	protein_coding	-1	c.-4552_-4551insAA		-1	-1	-1	-1	-1	-1	3852
1	629697	A	ATT	PASS	intron_variant	MODIFIER	ADNP2	gene5	transcript	rna3	protein_coding	3	c.-14+3993_-14+3994insAA		-1	-1	-1	-1	-1	-1	0
1	629697	A	ATT	PASS	intron_variant	MODIFIER	ADNP2	gene5	transcript	rna4	protein_coding	1	c.-13-4539_-13-4538insAA		-1	-1	-1	-1	-1	-1	0
1	629697	A	ATT	PASS	intron_variant	MODIFIER	ADNP2	gene5	transcript	rna5	protein_coding	2	c.-14+3993_-14+3994insAA		-1	-1	-1	-1	-1	-1	0
1	629697	A	ATT	PASS	intron_variant	MODIFIER	ADNP2	gene5	transcript	rna6	protein_coding	2	c.-14+3993_-14+3994insAA		-1	-1	-1	-1	-1	-1	0
1	7985330	C	CGGGGCTCTGGGCGT	PASS	intergenic_region	MODIFIER	LOC102152482-LOC102152782	gene56-gene57	intergenic_region	gene56-gene57		-1	n.7985330_7985331insGGGGCTCTGGGCGT		-1	-1	-1	-1	-1	-1	0
1	9049399	G	T	GATKstd	intergenic_region	MODIFIER	DOK6-CCDC102B	gene63-gene65	intergenic_region	gene63-gene65		-1	n.9049399G>T		-1	-1	-1	-1	-1	-1	0
1	9049477	A	T	GATKstd	intergenic_region	MODIFIER	DOK6-CCDC102B	gene63-gene65	intergenic_region	gene63-gene65		-1	n.9049477A>T		-1	-1	-1	-1	-1	-1	0
1	34972256	A	G	GATKstd	intron_variant	MODIFIER	ADAT2	gene277	transcript	rna476	protein_coding	4	c.463-4817T>C		-1	-1	-1	-1	-1	-1	0
1	34972256	A	G	GATKstd	intron_variant	MODIFIER	ADAT2	gene277	transcript	rna475	pseudogene	4	n.508-4817T>C		-1	-1	-1	-1	-1	-1	0
1	40194773	T	TTTTTTTTTTTTTTTTTTTTTTTTTTTTTTTTA	PASS	intron_variant	MODIFIER	TAB2	gene324	transcript	rna553	protein_coding	4	c.1604-8878_1604-8877insTTTTTTTTTTTTTTTTTTTTTTTTTTTTTTTA		-1	-1	-1	-1	-1	-1	0
1	40194773	T	TTTTTTTTTTTTTTTTTTTTTTTTTTTTTTTTA	PASS	intron_variant	MODIFIER	TAB2	gene324	transcript	rna554	protein_coding	3	c.1604-8878_1604-8877insTTTTTTTTTTTTTTTTTTTTTTTTTTTTTTTA		-1	-1	-1	-1	-1	-1	0
1	40194773	T	TTTTTTTTTTTTTTTTTTTTTTTTTTTTTTTTA	PASS	intron_variant	MODIFIER	TAB2	gene324	transcript	rna555	protein_coding	3	c.1604-8878_1604-8877insTTTTTTTTTTTTTTTTTTTTTTTTTTTTTTTA		-1	-1	-1	-1	-1	-1	0
1	40194773	T	TTTTTTTTTTTTTTTTTTTTTTTTTTTTTTTTA	PASS	intron_variant	MODIFIER	TAB2	gene324	transcript	rna556	protein_coding	3	c.1604-8878_1604-8877insTTTTTTTTTTTTTTTTTTTTTTTTTTTTTTTA		-1	-1	-1	-1	-1	-1	0
1	46488043	C	CTCCTTCCTTCCTTCCT	PASS	intron_variant	MODIFIER	ARID1B	gene375	transcript	rna657	protein_coding	3	c.199-5875_199-5874insTCCTTCCTTCCTTCCT		-1	-1	-1	-1	-1	-1	0
1	55812548	T	TGTG	PASS	intergenic_region	MODIFIER	LOC102153625-SMOC2	gene450-gene451	intergenic_region	gene450-gene451		-1	n.55812548_55812549insGTG		-1	-1	-1	-1	-1	-1	0
1	74058865	C	CCACCCATCCATG	PASS	intergenic_region	MODIFIER	AGTPBP1-LOC102157016	gene622-gene623	intergenic_region	gene622-gene623		-1	n.74058865_74058866insCACCCATCCATG		-1	-1	-1	-1	-1	-1	0
1	74742017	T	A	GATKstd	intron_variant	MODIFIER	NTRK2	gene624	transcript	rna1092	protein_coding	7	c.428+1029A>T		-1	-1	-1	-1	-1	-1	0
1	74742017	T	A	GATKstd	intron_variant	MODIFIER	NTRK2	gene624	transcript	rna1091	protein_coding	7	c.428+1029A>T		-1	-1	-1	-1	-1	-1	0
1	74742017	T	A	GATKstd	intron_variant	MODIFIER	NTRK2	gene624	transcript	rna1093	protein_coding	7	c.428+1029A>T		-1	-1	-1	-1	-1	-1	0
1	74742017	T	A	GATKstd	intron_variant	MODIFIER	NTRK2	gene624	transcript	rna1094	protein_coding	7	c.428+1029A>T		-1	-1	-1	-1	-1	-1	0
1	74742017	T	A	GATKstd	intron_variant	MODIFIER	NTRK2	gene624	transcript	rna1095	protein_coding	7	c.428+1029A>T		-1	-1	-1	-1	-1	-1	0
1	74742017	T	A	GATKstd	intron_variant	MODIFIER	NTRK2	gene624	transcript	rna1096	protein_coding	7	c.428+1029A>T		-1	-1	-1	-1	-1	-1	0
1	85235820	A	AGACGAAACGCTGATAAAGAAATGAAGATCAGGTGATAAATACTTGCATTCAACAATCAGTATCATTAAAGTGGAACAGCCAGATATGATGTCCCTCCTAGAGTGATGCAATGTGACATACAG,AGATGAAACGCTGATAAAGAAATGAAGATCAGGTGATAAATACTTGCATTCAACAATCAGTATCGTTAAAGTGGAACAGCCAGATATGATGTCCCTCCTAGAGTGATGCAATGT	PASS	intergenic_region	MODIFIER	TMC1-LOC102153097	gene698-gene699	intergenic_region	gene698-gene699		-1	n.85235820_85235821insGACGAAACGCTGATAAAGAAATGAAGATCAGGTGATAAATACTTGCATTCAACAATCAGTATCATTAAAGTGGAACAGCCAGATATGATGTCCCTCCTAGAGTGATGCAATGTGACATACAG		-1	-1	-1	-1	-1	-1	0
1	85235820	A	AGACGAAACGCTGATAAAGAAATGAAGATCAGGTGATAAATACTTGCATTCAACAATCAGTATCATTAAAGTGGAACAGCCAGATATGATGTCCCTCCTAGAGTGATGCAATGTGACATACAG,AGATGAAACGCTGATAAAGAAATGAAGATCAGGTGATAAATACTTGCATTCAACAATCAGTATCGTTAAAGTGGAACAGCCAGATATGATGTCCCTCCTAGAGTGATGCAATGT	PASS	intergenic_region	MODIFIER	TMC1-LOC102153097	gene698-gene699	intergenic_region	gene698-gene699		-1	n.85235820_85235821insGATGAAACGCTGATAAAGAAATGAAGATCAGGTGATAAATACTTGCATTCAACAATCAGTATCGTTAAAGTGGAACAGCCAGATATGATGTCCCTCCTAGAGTGATGCAATGT		-1	-1	-1	-1	-1	-1	0
1	88106783	T	TAA	PASS	upstream_gene_variant	MODIFIER	LOC100685359	gene727	transcript	gene727	pseudogene	-1	n.-4001_-4000insAA		-1	-1	-1	-1	-1	-1	4000
1	88106783	T	TAA	PASS	intergenic_region	MODIFIER	FAM189A2-LOC100685359	gene726-gene727	intergenic_region	gene726-gene727		-1	n.88106783_88106784insAA		-1	-1	-1	-1	-1	-1	0
1	88994750	G	GA	PASS	5_prime_UTR_variant	MODIFIER	PGM5	gene736	transcript	rna1282	protein_coding	1	c.-442dupT		-1	-1	-1	-1	-1	-1	9451
1	96695006	CAGAGT	C	PASS	intergenic_region	MODIFIER	LOC102156616-GADD45G	gene799-gene800	intergenic_region	gene799-gene800		-1	n.96695007_96695011delAGAGT		-1	-1	-1	-1	-1	-1	0
1	98571092	C	CT	PASS	intron_variant	MODIFIER	NINJ1	gene832	transcript	rna1481	protein_coding	1	c.295-3092_295-3091insT		-1	-1	-1	-1	-1	-1	0
1	98571092	C	CT	PASS	intron_variant	MODIFIER	NINJ1	gene832	transcript	rna1480	protein_coding	1	c.295-3092_295-3091insT		-1	-1	-1	-1	-1	-1	0
1	98571092	C	CT	PASS	intron_variant	MODIFIER	NINJ1	gene832	transcript	rna1482	protein_coding	1	c.76-3092_76-3091insT		-1	-1	-1	-1	-1	-1	0
1	101983243	C	T	GATKstd	intergenic_region	MODIFIER	LOC102155284-NLRP9	gene948-gene949	intergenic_region	gene948-gene949		-1	n.101983243C>T		-1	-1	-1	-1	-1	-1	0
1	102563706	A	G	GATKstd	intergenic_region	MODIFIER	RDH13-GP6	gene989-gene990	intergenic_region	gene989-gene990		-1	n.102563706A>G		-1	-1	-1	-1	-1	-1	0
1	102563707	TTG	T	PASS	intergenic_region	MODIFIER	RDH13-GP6	gene989-gene990	intergenic_region	gene989-gene990		-1	n.102563708_102563709delTG		-1	-1	-1	-1	-1	-1	0
1	102563711	T	TCC	PASS	intergenic_region	MODIFIER	RDH13-GP6	gene989-gene990	intergenic_region	gene989-gene990		-1	n.102563711_102563712insCC		-1	-1	-1	-1	-1	-1	0
1	102563714	T	G	GATKstd	intergenic_region	MODIFIER	RDH13-GP6	gene989-gene990	intergenic_region	gene989-gene990		-1	n.102563714T>G		-1	-1	-1	-1	-1	-1	0
1	111706759	A	T	GATKstd	intergenic_region	MODIFIER	CD177-CEACAM23	gene1414-gene1415	intergenic_region	gene1414-gene1415		-1	n.111706759A>T		-1	-1	-1	-1	-1	-1	0
1	112036120	G	A	PASS	intron_variant	MODIFIER	MEGF8	gene1425	transcript	rna2615	protein_coding	27	c.4623-36C>T		-1	-1	-1	-1	-1	-1	0
1	112050258	C	CCT	PASS	intron_variant	MODIFIER	MEGF8	gene1425	transcript	rna2615	protein_coding	9	c.1513+921_1513+922insAG		-1	-1	-1	-1	-1	-1	0
1	112056433	C	T	PASS	intron_variant	MODIFIER	MEGF8	gene1425	transcript	rna2615	protein_coding	1	c.188-1429G>A		-1	-1	-1	-1	-1	-1	0
1	112320214	T	C	PASS	intron_variant	MODIFIER	GRIK5	gene1437	transcript	rna2645	protein_coding	19	c.2518-439T>C		-1	-1	-1	-1	-1	-1	0
1	112320214	T	C	PASS	intron_variant	MODIFIER	GRIK5	gene1437	transcript	rna2644	protein_coding	19	c.2515-439T>C		-1	-1	-1	-1	-1	-1	0
1	112350513	G	A	PASS	upstream_gene_variant	MODIFIER	RABAC1	gene1439	transcript	rna2648	protein_coding	-1	c.-977G>A		-1	-1	-1	-1	-1	-1	903
1	112350513	G	A	PASS	downstream_gene_variant	MODIFIER	ATP1A3	gene1438	transcript	rna2647	protein_coding	-1	c.*4817G>A		-1	-1	-1	-1	-1	-1	4457
1	112350513	G	A	PASS	downstream_gene_variant	MODIFIER	ATP1A3	gene1438	transcript	rna2646	protein_coding	-1	c.*4817G>A		-1	-1	-1	-1	-1	-1	4457
1	112350513	G	A	PASS	intergenic_region	MODIFIER	ATP1A3-RABAC1	gene1438-gene1439	intergenic_region	gene1438-gene1439		-1	n.112350513G>A		-1	-1	-1	-1	-1	-1	0
1	112390169	C	T	GATKstd	downstream_gene_variant	MODIFIER	ARHGEF1	gene1441	transcript	rna2651	protein_coding	-1	c.*1895G>A		-1	-1	-1	-1	-1	-1	1551
1	112390169	C	T	GATKstd	downstream_gene_variant	MODIFIER	ARHGEF1	gene1441	transcript	rna2652	protein_coding	-1	c.*1895G>A		-1	-1	-1	-1	-1	-1	1551
1	112390169	C	T	GATKstd	downstream_gene_variant	MODIFIER	ARHGEF1	gene1441	transcript	rna2650	protein_coding	-1	c.*1895G>A		-1	-1	-1	-1	-1	-1	1551
1	112390169	C	T	GATKstd	downstream_gene_variant	MODIFIER	ARHGEF1	gene1441	transcript	rna2653	protein_coding	-1	c.*3981G>A		-1	-1	-1	-1	-1	-1	3894
1	112390169	C	T	GATKstd	intron_variant	MODIFIER	LOC100856612	gene1440	transcript	rna2649	protein_coding	3	c.553+332C>T		-1	-1	-1	-1	-1	-1	0	WARNING_TRANSCRIPT_NO_START_CODON
1	112390233	A	AGGTGTGCTGTGCCCAGCCTGACGCACCCCATGCTCCCCAGGTGCCACTGGCTATTCCAAGCCCCCTGGCCTGCTGGGTCCCTACGGCCGCGCCTTCCCGGAGTACCCCT	PASS	downstream_gene_variant	MODIFIER	ARHGEF1	gene1441	transcript	rna2651	protein_coding	-1	c.*1830_*1831insAGGGGTACTCCGGGAAGGCGCGGCCGTAGGGACCCAGCAGGCCAGGGGGCTTGGAATAGCCAGTGGCACCTGGGGAGCATGGGGTGCGTCAGGCTGGGCACAGCACACC		-1	-1	-1	-1	-1	-1	1486
1	112390233	A	AGGTGTGCTGTGCCCAGCCTGACGCACCCCATGCTCCCCAGGTGCCACTGGCTATTCCAAGCCCCCTGGCCTGCTGGGTCCCTACGGCCGCGCCTTCCCGGAGTACCCCT	PASS	downstream_gene_variant	MODIFIER	ARHGEF1	gene1441	transcript	rna2652	protein_coding	-1	c.*1830_*1831insAGGGGTACTCCGGGAAGGCGCGGCCGTAGGGACCCAGCAGGCCAGGGGGCTTGGAATAGCCAGTGGCACCTGGGGAGCATGGGGTGCGTCAGGCTGGGCACAGCACACC		-1	-1	-1	-1	-1	-1	1486
1	112390233	A	AGGTGTGCTGTGCCCAGCCTGACGCACCCCATGCTCCCCAGGTGCCACTGGCTATTCCAAGCCCCCTGGCCTGCTGGGTCCCTACGGCCGCGCCTTCCCGGAGTACCCCT	PASS	downstream_gene_variant	MODIFIER	ARHGEF1	gene1441	transcript	rna2650	protein_coding	-1	c.*1830_*1831insAGGGGTACTCCGGGAAGGCGCGGCCGTAGGGACCCAGCAGGCCAGGGGGCTTGGAATAGCCAGTGGCACCTGGGGAGCATGGGGTGCGTCAGGCTGGGCACAGCACACC		-1	-1	-1	-1	-1	-1	1486
1	112390233	A	AGGTGTGCTGTGCCCAGCCTGACGCACCCCATGCTCCCCAGGTGCCACTGGCTATTCCAAGCCCCCTGGCCTGCTGGGTCCCTACGGCCGCGCCTTCCCGGAGTACCCCT	PASS	downstream_gene_variant	MODIFIER	ARHGEF1	gene1441	transcript	rna2653	protein_coding	-1	c.*3916_*3917insAGGGGTACTCCGGGAAGGCGCGGCCGTAGGGACCCAGCAGGCCAGGGGGCTTGGAATAGCCAGTGGCACCTGGGGAGCATGGGGTGCGTCAGGCTGGGCACAGCACACC		-1	-1	-1	-1	-1	-1	3829
1	112390233	A	AGGTGTGCTGTGCCCAGCCTGACGCACCCCATGCTCCCCAGGTGCCACTGGCTATTCCAAGCCCCCTGGCCTGCTGGGTCCCTACGGCCGCGCCTTCCCGGAGTACCCCT	PASS	intron_variant	MODIFIER	LOC100856612	gene1440	transcript	rna2649	protein_coding	3	c.553+396_553+397insGGTGTGCTGTGCCCAGCCTGACGCACCCCATGCTCCCCAGGTGCCACTGGCTATTCCAAGCCCCCTGGCCTGCTGGGTCCCTACGGCCGCGCCTTCCCGGAGTACCCCT		-1	-1	-1	-1	-1	-1	0	WARNING_TRANSCRIPT_NO_START_CODON
1	112432266	T	A	PASS	upstream_gene_variant	MODIFIER	RPS19	gene1443	transcript	rna2655	protein_coding	-1	c.-5435A>T		-1	-1	-1	-1	-1	-1	4860
1	112432266	T	A	PASS	downstream_gene_variant	MODIFIER	DMRTC2	gene1444	transcript	rna2658	protein_coding	-1	c.*2234A>T		-1	-1	-1	-1	-1	-1	1786
1	112432266	T	A	PASS	downstream_gene_variant	MODIFIER	DMRTC2	gene1444	transcript	rna2660	protein_coding	-1	c.*2234A>T		-1	-1	-1	-1	-1	-1	1786
1	112432266	T	A	PASS	downstream_gene_variant	MODIFIER	DMRTC2	gene1444	transcript	rna2659	protein_coding	-1	c.*2234A>T		-1	-1	-1	-1	-1	-1	1786
1	112432266	T	A	PASS	downstream_gene_variant	MODIFIER	DMRTC2	gene1444	transcript	rna2657	protein_coding	-1	c.*2234A>T		-1	-1	-1	-1	-1	-1	1786
1	112432266	T	A	PASS	downstream_gene_variant	MODIFIER	DMRTC2	gene1444	transcript	rna2656	protein_coding	-1	c.*2234A>T		-1	-1	-1	-1	-1	-1	1786
1	112432266	T	A	PASS	intergenic_region	MODIFIER	RPS19-DMRTC2	gene1443-gene1444	intergenic_region	gene1443-gene1444		-1	n.112432266T>A		-1	-1	-1	-1	-1	-1	0
1	112451086	C	T	PASS	downstream_gene_variant	MODIFIER	LYPD4	gene1445	transcript	rna2661	protein_coding	-1	c.*5214C>T		-1	-1	-1	-1	-1	-1	4923
1	112451086	C	T	PASS	downstream_gene_variant	MODIFIER	LYPD4	gene1445	transcript	rna2662	protein_coding	-1	c.*5214C>T		-1	-1	-1	-1	-1	-1	4923
1	112451086	C	T	PASS	downstream_gene_variant	MODIFIER	LYPD4	gene1445	transcript	rna2663	protein_coding	-1	c.*5214C>T		-1	-1	-1	-1	-1	-1	4923
1	112451086	C	T	PASS	downstream_gene_variant	MODIFIER	LYPD4	gene1445	transcript	rna2664	protein_coding	-1	c.*5214C>T		-1	-1	-1	-1	-1	-1	4923
1	112451086	C	T	PASS	downstream_gene_variant	MODIFIER	LYPD4	gene1445	transcript	rna2665	protein_coding	-1	c.*5214C>T		-1	-1	-1	-1	-1	-1	4923
1	112451086	C	T	PASS	downstream_gene_variant	MODIFIER	LYPD4	gene1445	transcript	rna2666	protein_coding	-1	c.*5214C>T		-1	-1	-1	-1	-1	-1	4923
1	112451086	C	T	PASS	downstream_gene_variant	MODIFIER	LYPD4	gene1445	transcript	rna2667	protein_coding	-1	c.*5214C>T		-1	-1	-1	-1	-1	-1	4923
1	112451086	C	T	PASS	downstream_gene_variant	MODIFIER	LYPD4	gene1445	transcript	rna2668	protein_coding	-1	c.*5214C>T		-1	-1	-1	-1	-1	-1	4923
1	112451086	C	T	PASS	intergenic_region	MODIFIER	LYPD4-LOC612469	gene1445-gene1446	intergenic_region	gene1445-gene1446		-1	n.112451086C>T		-1	-1	-1	-1	-1	-1	0
1	112506452	T	C	PASS	downstream_gene_variant	MODIFIER	LOC102152296	gene1449	transcript	rna2673	pseudogene	-1	n.*4950A>G		-1	-1	-1	-1	-1	-1	4950
1	112506452	T	C	PASS	intron_variant	MODIFIER	LOC100688849	gene1448	transcript	rna2672	pseudogene	3	n.1407-5837A>G		-1	-1	-1	-1	-1	-1	0
1	112506452	T	C	PASS	intron_variant	MODIFIER	LOC100688849	gene1448	transcript	rna2671	pseudogene	2	n.1223-5837A>G		-1	-1	-1	-1	-1	-1	0
1	112536309	G	C	GATKstd	intron_variant	MODIFIER	LOC100688849	gene1448	transcript	rna2672	pseudogene	2	n.1208+1218C>G		-1	-1	-1	-1	-1	-1	0
1	112536309	G	C	GATKstd	intron_variant	MODIFIER	LOC100688849	gene1448	transcript	rna2671	pseudogene	1	n.1024+1218C>G		-1	-1	-1	-1	-1	-1	0
1	112581488	C	T	PASS	downstream_gene_variant	MODIFIER	B3GNT8	gene1453	transcript	rna2677	protein_coding	-1	c.*3332C>T		-1	-1	-1	-1	-1	-1	2384
1	112581488	C	T	PASS	intron_variant	MODIFIER	BCKDHA	gene1454	transcript	rna2679	protein_coding	5	c.650-53G>A		-1	-1	-1	-1	-1	-1	0
1	112581488	C	T	PASS	intron_variant	MODIFIER	BCKDHA	gene1454	transcript	rna2678	protein_coding	4	c.488-53G>A		-1	-1	-1	-1	-1	-1	0
1	114024272	G	A	PASS	upstream_gene_variant	MODIFIER	PAK4	gene1522	transcript	rna2813	protein_coding	-1	c.-6081C>T		-1	-1	-1	-1	-1	-1	2993
1	114024272	G	A	PASS	intron_variant	MODIFIER	PAK4	gene1522	transcript	rna2809	protein_coding	1	c.-129-4683C>T		-1	-1	-1	-1	-1	-1	0
1	114024272	G	A	PASS	intron_variant	MODIFIER	PAK4	gene1522	transcript	rna2812	protein_coding	1	c.-130+3888C>T		-1	-1	-1	-1	-1	-1	0
1	114024272	G	A	PASS	intron_variant	MODIFIER	PAK4	gene1522	transcript	rna2811	protein_coding	1	c.-129-4683C>T		-1	-1	-1	-1	-1	-1	0
1	114024272	G	A	PASS	intron_variant	MODIFIER	PAK4	gene1522	transcript	rna2810	protein_coding	1	c.-129-4683C>T		-1	-1	-1	-1	-1	-1	0
1	114161067	CGCAGCCGCCCGCTCGCCCGCA	C	PASS	upstream_gene_variant	MODIFIER	FBXO17	gene1528	transcript	rna2820	protein_coding	-1	c.-20942_-20922delGCAGCCGCCCGCTCGCCCGCA		-1	-1	-1	-1	-1	-1	155
1	114161067	CGCAGCCGCCCGCTCGCCCGCA	C	PASS	downstream_gene_variant	MODIFIER	LOC106559919	gene1527	transcript	rna2819	pseudogene	-1	n.*1716_*1736delGCAGCCGCCCGCTCGCCCGCA		-1	-1	-1	-1	-1	-1	1716
1	114161067	CGCAGCCGCCCGCTCGCCCGCA	C	PASS	intergenic_region	MODIFIER	LOC106559919-FBXO17	gene1527-gene1528	intergenic_region	gene1527-gene1528		-1	n.114161068_114161088delGCAGCCGCCCGCTCGCCCGCA		-1	-1	-1	-1	-1	-1	0
1	115005214	A	T	PASS	upstream_gene_variant	MODIFIER	SIPA1L3	gene1559	transcript	rna2881	protein_coding	-1	c.-137819T>A		-1	-1	-1	-1	-1	-1	1848
1	115005214	A	T	PASS	intron_variant	MODIFIER	WDR87	gene1560	transcript	rna2882	protein_coding	1	c.-297+1098A>T		-1	-1	-1	-1	-1	-1	0
1	115198368	C	G	PASS	intron_variant	MODIFIER	ZNF383	gene1565	transcript	rna2887	protein_coding	1	c.-466-11113C>G		-1	-1	-1	-1	-1	-1	0
1	115198368	C	G	PASS	intron_variant	MODIFIER	LOC484540	gene1566	transcript	rna2889	protein_coding	2	c.78+4429G>C		-1	-1	-1	-1	-1	-1	0
1	115198368	C	G	PASS	intron_variant	MODIFIER	LOC484540	gene1566	transcript	rna2896	protein_coding	1	c.-180-144G>C		-1	-1	-1	-1	-1	-1	0
1	115198368	C	G	PASS	intron_variant	MODIFIER	LOC484540	gene1566	transcript	rna2894	protein_coding	1	c.-94+4406G>C		-1	-1	-1	-1	-1	-1	0
1	115198368	C	G	PASS	intron_variant	MODIFIER	LOC484540	gene1566	transcript	rna2895	protein_coding	1	c.-180-144G>C		-1	-1	-1	-1	-1	-1	0
1	115198368	C	G	PASS	intron_variant	MODIFIER	LOC484540	gene1566	transcript	rna2893	protein_coding	1	c.-94+7404G>C		-1	-1	-1	-1	-1	-1	0
1	115198368	C	G	PASS	intron_variant	MODIFIER	LOC484540	gene1566	transcript	rna2892	protein_coding	3	c.78+4429G>C		-1	-1	-1	-1	-1	-1	0
1	115198368	C	G	PASS	intron_variant	MODIFIER	LOC484540	gene1566	transcript	rna2888	protein_coding	2	c.78+4429G>C		-1	-1	-1	-1	-1	-1	0
1	115198368	C	G	PASS	intron_variant	MODIFIER	LOC484540	gene1566	transcript	rna2890	protein_coding	2	c.78+4429G>C		-1	-1	-1	-1	-1	-1	0
1	115198368	C	G	PASS	intron_variant	MODIFIER	LOC484540	gene1566	transcript	rna2891	protein_coding	2	c.78+4429G>C		-1	-1	-1	-1	-1	-1	0
1	115220325	T	C	PASS	intron_variant	MODIFIER	ZNF383	gene1565	transcript	rna2887	protein_coding	2	c.-367-4343T>C		-1	-1	-1	-1	-1	-1	0
1	115220325	T	C	PASS	intron_variant	MODIFIER	ZNF383	gene1565	transcript	rna2897	protein_coding	2	c.-408-4343T>C		-1	-1	-1	-1	-1	-1	0
1	115220325	T	C	PASS	intron_variant	MODIFIER	ZNF383	gene1565	transcript	rna2898	protein_coding	2	c.-367-4343T>C		-1	-1	-1	-1	-1	-1	0
1	115232864	AAC	A	PASS	intron_variant	MODIFIER	ZNF383	gene1565	transcript	rna2887	protein_coding	3	c.-48-5706_-48-5705delAC		-1	-1	-1	-1	-1	-1	0
1	115232864	AAC	A	PASS	intron_variant	MODIFIER	ZNF383	gene1565	transcript	rna2897	protein_coding	3	c.-48-5706_-48-5705delAC		-1	-1	-1	-1	-1	-1	0
1	115232864	AAC	A	PASS	intron_variant	MODIFIER	ZNF383	gene1565	transcript	rna2898	protein_coding	3	c.-48-5706_-48-5705delAC		-1	-1	-1	-1	-1	-1	0
1	115285996	C	T	PASS	upstream_gene_variant	MODIFIER	HKR1	gene1568	transcript	rna2900	protein_coding	-1	c.-708C>T		-1	-1	-1	-1	-1	-1	658
1	115285996	C	T	PASS	upstream_gene_variant	MODIFIER	HKR1	gene1568	transcript	rna2901	protein_coding	-1	c.-708C>T		-1	-1	-1	-1	-1	-1	658
1	115285996	C	T	PASS	intergenic_region	MODIFIER	ZNF570-HKR1	gene1567-gene1568	intergenic_region	gene1567-gene1568		-1	n.115285996C>T		-1	-1	-1	-1	-1	-1	0
1	115401588	G	A	PASS	intergenic_region	MODIFIER	LOC106559188-LOC106559057	gene1570-gene1571	intergenic_region	gene1570-gene1571		-1	n.115401588G>A		-1	-1	-1	-1	-1	-1	0
1	115454354	C	A	PASS	intron_variant	MODIFIER	LOC106559057	gene1571	transcript	rna2904	protein_coding	1	c.-43-5083G>T		-1	-1	-1	-1	-1	-1	0
1	115616700	T	C	PASS	upstream_gene_variant	MODIFIER	LOC102157134	gene1575	transcript	rna2927	protein_coding	-1	c.-12484A>G		-1	-1	-1	-1	-1	-1	2702
1	115616700	T	C	PASS	upstream_gene_variant	MODIFIER	LOC100684151	gene1576	transcript	gene1576	pseudogene	-1	n.-4180T>C		-1	-1	-1	-1	-1	-1	4180
1	115616700	T	C	PASS	intergenic_region	MODIFIER	LOC102157134-LOC100684151	gene1575-gene1576	intergenic_region	gene1575-gene1576		-1	n.115616700T>C		-1	-1	-1	-1	-1	-1	0
1	116288636	CTCTCTCTCTCTCTCTGTGTG	C	PASS	intergenic_region	MODIFIER	ZNF382-ZNF461	gene1592-gene1593	intergenic_region	gene1592-gene1593		-1	n.116288637_116288656delTCTCTCTCTCTCTCTGTGTG		-1	-1	-1	-1	-1	-1	0
1	118457339	CCCA	C	PASS	downstream_gene_variant	MODIFIER	CHST8	gene1684	transcript	rna3199	protein_coding	-1	c.*1704_*1706delTGG		-1	-1	-1	-1	-1	-1	1296
1	118457339	CCCA	C	PASS	downstream_gene_variant	MODIFIER	CHST8	gene1684	transcript	rna3201	protein_coding	-1	c.*1704_*1706delTGG		-1	-1	-1	-1	-1	-1	1296
1	118457339	CCCA	C	PASS	downstream_gene_variant	MODIFIER	CHST8	gene1684	transcript	rna3200	protein_coding	-1	c.*1704_*1706delTGG		-1	-1	-1	-1	-1	-1	1296
1	118457339	CCCA	C	PASS	intergenic_region	MODIFIER	KCTD15-CHST8	gene1683-gene1684	intergenic_region	gene1683-gene1684		-1	n.118457340_118457342delCCA		-1	-1	-1	-1	-1	-1	0
1	119312049	C	T	PASS	upstream_gene_variant	MODIFIER	NUDT19	gene1700	transcript	rna3240	protein_coding	-1	c.-207G>A		-1	-1	-1	-1	-1	-1	154
1	119312049	C	T	PASS	downstream_gene_variant	MODIFIER	RGS9BP	gene1701	transcript	rna3241	protein_coding	-1	c.*9860G>A		-1	-1	-1	-1	-1	-1	4748
1	119312049	C	T	PASS	intergenic_region	MODIFIER	NUDT19-RGS9BP	gene1700-gene1701	intergenic_region	gene1700-gene1701		-1	n.119312049C>T		-1	-1	-1	-1	-1	-1	0
1	119667451	T	C	GATKstd	intron_variant	MODIFIER	LOC106559967	gene1708	transcript	rna3250	pseudogene	2	n.175+1672T>C		-1	-1	-1	-1	-1	-1	0
10	2180887	A	ACTCCATTCTTTATGTCGCTATCGTCTGTTTTATATTTCCTATTTTCGTTTGGTTTTGTGGTTTCTCCTTGCCCATAAAACAAGTTTCCAGGTCAGAGTTCGCCCCT	PASS	intergenic_region	MODIFIER	XRCC6BP1-LOC102153745	gene10760-gene10761	intergenic_region	gene10760-gene10761		-1	n.2180887_2180888insCTCCATTCTTTATGTCGCTATCGTCTGTTTTATATTTCCTATTTTCGTTTGGTTTTGTGGTTTCTCCTTGCCCATAAAACAAGTTTCCAGGTCAGAGTTCGCCCCT		-1	-1	-1	-1	-1	-1	0
10	4452069	C	G	GATKstd	intergenic_region	MODIFIER	LOC106559344-FAM19A2	gene10769-gene10770	intergenic_region	gene10769-gene10770		-1	n.4452069C>G		-1	-1	-1	-1	-1	-1	0
10	5330224	T	C	GATKstd	intergenic_region	MODIFIER	FAM19A2-LOC102154950	gene10770-gene10771	intergenic_region	gene10770-gene10771		-1	n.5330224T>C		-1	-1	-1	-1	-1	-1	0
10	12129985	G	T	GATKstd	intron_variant	MODIFIER	CNOT2	gene10844	transcript	rna20999	protein_coding	3	c.201+4846G>T		-1	-1	-1	-1	-1	-1	0
10	12129985	G	T	GATKstd	intron_variant	MODIFIER	CNOT2	gene10844	transcript	rna21000	protein_coding	2	c.111+4846G>T		-1	-1	-1	-1	-1	-1	0
10	12129985	G	T	GATKstd	intron_variant	MODIFIER	CNOT2	gene10844	transcript	rna21001	protein_coding	3	c.144+4846G>T		-1	-1	-1	-1	-1	-1	0
10	12129988	C	G	GATKstd	intron_variant	MODIFIER	CNOT2	gene10844	transcript	rna20999	protein_coding	3	c.201+4849C>G		-1	-1	-1	-1	-1	-1	0
10	12129988	C	G	GATKstd	intron_variant	MODIFIER	CNOT2	gene10844	transcript	rna21000	protein_coding	2	c.111+4849C>G		-1	-1	-1	-1	-1	-1	0
10	12129988	C	G	GATKstd	intron_variant	MODIFIER	CNOT2	gene10844	transcript	rna21001	protein_coding	3	c.144+4849C>G		-1	-1	-1	-1	-1	-1	0
10	12129993	C	G	GATKstd	intron_variant	MODIFIER	CNOT2	gene10844	transcript	rna20999	protein_coding	3	c.201+4854C>G		-1	-1	-1	-1	-1	-1	0
10	12129993	C	G	GATKstd	intron_variant	MODIFIER	CNOT2	gene10844	transcript	rna21000	protein_coding	2	c.111+4854C>G		-1	-1	-1	-1	-1	-1	0
10	12129993	C	G	GATKstd	intron_variant	MODIFIER	CNOT2	gene10844	transcript	rna21001	protein_coding	3	c.144+4854C>G		-1	-1	-1	-1	-1	-1	0
10	12129996	G	T	GATKstd	intron_variant	MODIFIER	CNOT2	gene10844	transcript	rna20999	protein_coding	3	c.201+4857G>T		-1	-1	-1	-1	-1	-1	0
10	12129996	G	T	GATKstd	intron_variant	MODIFIER	CNOT2	gene10844	transcript	rna21000	protein_coding	2	c.111+4857G>T		-1	-1	-1	-1	-1	-1	0
10	12129996	G	T	GATKstd	intron_variant	MODIFIER	CNOT2	gene10844	transcript	rna21001	protein_coding	3	c.144+4857G>T		-1	-1	-1	-1	-1	-1	0
10	12130000	C	G	GATKstd	intron_variant	MODIFIER	CNOT2	gene10844	transcript	rna20999	protein_coding	3	c.201+4861C>G		-1	-1	-1	-1	-1	-1	0
10	12130000	C	G	GATKstd	intron_variant	MODIFIER	CNOT2	gene10844	transcript	rna21000	protein_coding	2	c.111+4861C>G		-1	-1	-1	-1	-1	-1	0
10	12130000	C	G	GATKstd	intron_variant	MODIFIER	CNOT2	gene10844	transcript	rna21001	protein_coding	3	c.144+4861C>G		-1	-1	-1	-1	-1	-1	0
10	12130007	T	G	GATKstd	intron_variant	MODIFIER	CNOT2	gene10844	transcript	rna20999	protein_coding	3	c.201+4868T>G		-1	-1	-1	-1	-1	-1	0
10	12130007	T	G	GATKstd	intron_variant	MODIFIER	CNOT2	gene10844	transcript	rna21000	protein_coding	2	c.111+4868T>G		-1	-1	-1	-1	-1	-1	0
10	12130007	T	G	GATKstd	intron_variant	MODIFIER	CNOT2	gene10844	transcript	rna21001	protein_coding	3	c.144+4868T>G		-1	-1	-1	-1	-1	-1	0
10	13231233	T	C	GATKstd	upstream_gene_variant	MODIFIER	TMEM19	gene10855	transcript	rna21011	protein_coding	-1	c.-1589T>C		-1	-1	-1	-1	-1	-1	1589
10	13231233	T	C	GATKstd	downstream_gene_variant	MODIFIER	THAP2	gene10854	transcript	rna21010	protein_coding	-1	c.*3349T>C		-1	-1	-1	-1	-1	-1	2936
10	13231233	T	C	GATKstd	intergenic_region	MODIFIER	THAP2-TMEM19	gene10854-gene10855	intergenic_region	gene10854-gene10855		-1	n.13231233T>C		-1	-1	-1	-1	-1	-1	0
10	16469705	GA	G	PASS	intron_variant	MODIFIER	LOC102154722	gene10887	transcript	gene10887	pseudogene	1	n.43-2720delT		-1	-1	-1	-1	-1	-1	0
10	16469773	G	A	GATKstd	intron_variant	MODIFIER	LOC102154722	gene10887	transcript	gene10887	pseudogene	1	n.43-2787C>T		-1	-1	-1	-1	-1	-1	0
10	16469785	G	T	GATKstd	intron_variant	MODIFIER	LOC102154722	gene10887	transcript	gene10887	pseudogene	1	n.43-2799C>A		-1	-1	-1	-1	-1	-1	0
10	16469787	T	C	GATKstd	intron_variant	MODIFIER	LOC102154722	gene10887	transcript	gene10887	pseudogene	1	n.43-2801A>G		-1	-1	-1	-1	-1	-1	0
10	18493560	G	A	PASS	intron_variant	MODIFIER	LOC102151247	gene10935	transcript	rna21140	pseudogene	2	n.333+250G>A		-1	-1	-1	-1	-1	-1	0
10	20780129	C	T	PASS	intergenic_region	MODIFIER	LOC100688809-KIAA0930	gene10964-gene10965	intergenic_region	gene10964-gene10965		-1	n.20780129C>T		-1	-1	-1	-1	-1	-1	0
10	20812128	C	T	PASS	intron_variant	MODIFIER	KIAA0930	gene10965	transcript	rna21191	protein_coding	2	c.216+2173C>T		-1	-1	-1	-1	-1	-1	0
10	20812128	C	T	PASS	intron_variant	MODIFIER	KIAA0930	gene10965	transcript	rna21192	protein_coding	2	c.180+2173C>T		-1	-1	-1	-1	-1	-1	0
10	20812128	C	T	PASS	intron_variant	MODIFIER	KIAA0930	gene10965	transcript	rna21193	protein_coding	2	c.165+2173C>T		-1	-1	-1	-1	-1	-1	0
10	20812128	C	T	PASS	intron_variant	MODIFIER	KIAA0930	gene10965	transcript	rna21194	protein_coding	2	c.114+2173C>T		-1	-1	-1	-1	-1	-1	0
10	26389175	C	CCCACCCGGCTTTTTTCCACCTGTGCCCCAGACTGGATGGGGTGTGGGTGGCTGTGTGTTTCCCGGCCCCACACGTAAGACCGCGTTCCTGCCACGCGCTCCTCGCCAGGCTTGGGGGACTGTGTTT	PASS	upstream_gene_variant	MODIFIER	CSNK1E	gene11106	transcript	rna21479	protein_coding	-1	c.-3861_-3860insCCACCCGGCTTTTTTCCACCTGTGCCCCAGACTGGATGGGGTGTGGGTGGCTGTGTGTTTCCCGGCCCCACACGTAAGACCGCGTTCCTGCCACGCGCTCCTCGCCAGGCTTGGGGGACTGTGTTT		-1	-1	-1	-1	-1	-1	1125
10	26389175	C	CCCACCCGGCTTTTTTCCACCTGTGCCCCAGACTGGATGGGGTGTGGGTGGCTGTGTGTTTCCCGGCCCCACACGTAAGACCGCGTTCCTGCCACGCGCTCCTCGCCAGGCTTGGGGGACTGTGTTT	PASS	upstream_gene_variant	MODIFIER	CSNK1E	gene11106	transcript	rna21480	protein_coding	-1	c.-3861_-3860insCCACCCGGCTTTTTTCCACCTGTGCCCCAGACTGGATGGGGTGTGGGTGGCTGTGTGTTTCCCGGCCCCACACGTAAGACCGCGTTCCTGCCACGCGCTCCTCGCCAGGCTTGGGGGACTGTGTTT		-1	-1	-1	-1	-1	-1	1422
10	26389175	C	CCCACCCGGCTTTTTTCCACCTGTGCCCCAGACTGGATGGGGTGTGGGTGGCTGTGTGTTTCCCGGCCCCACACGTAAGACCGCGTTCCTGCCACGCGCTCCTCGCCAGGCTTGGGGGACTGTGTTT	PASS	upstream_gene_variant	MODIFIER	CSNK1E	gene11106	transcript	rna21481	protein_coding	-1	c.-3861_-3860insCCACCCGGCTTTTTTCCACCTGTGCCCCAGACTGGATGGGGTGTGGGTGGCTGTGTGTTTCCCGGCCCCACACGTAAGACCGCGTTCCTGCCACGCGCTCCTCGCCAGGCTTGGGGGACTGTGTTT		-1	-1	-1	-1	-1	-1	3848
10	26389175	C	CCCACCCGGCTTTTTTCCACCTGTGCCCCAGACTGGATGGGGTGTGGGTGGCTGTGTGTTTCCCGGCCCCACACGTAAGACCGCGTTCCTGCCACGCGCTCCTCGCCAGGCTTGGGGGACTGTGTTT	PASS	intron_variant	MODIFIER	CSNK1E	gene11106	transcript	rna21478	protein_coding	2	c.-12-3849_-12-3848insCCACCCGGCTTTTTTCCACCTGTGCCCCAGACTGGATGGGGTGTGGGTGGCTGTGTGTTTCCCGGCCCCACACGTAAGACCGCGTTCCTGCCACGCGCTCCTCGCCAGGCTTGGGGGACTGTGTTT		-1	-1	-1	-1	-1	-1	0
10	26389175	C	CCCACCCGGCTTTTTTCCACCTGTGCCCCAGACTGGATGGGGTGTGGGTGGCTGTGTGTTTCCCGGCCCCACACGTAAGACCGCGTTCCTGCCACGCGCTCCTCGCCAGGCTTGGGGGACTGTGTTT	PASS	intron_variant	MODIFIER	CSNK1E	gene11106	transcript	rna21477	protein_coding	2	c.-12-3849_-12-3848insCCACCCGGCTTTTTTCCACCTGTGCCCCAGACTGGATGGGGTGTGGGTGGCTGTGTGTTTCCCGGCCCCACACGTAAGACCGCGTTCCTGCCACGCGCTCCTCGCCAGGCTTGGGGGACTGTGTTT		-1	-1	-1	-1	-1	-1	0
10	27550521	C	T	PASS	intron_variant	MODIFIER	CSF2RB	gene11151	transcript	rna21545	protein_coding	8	c.1006+29G>A		-1	-1	-1	-1	-1	-1	0
10	27550521	C	T	PASS	intron_variant	MODIFIER	CSF2RB	gene11151	transcript	rna21546	protein_coding	5	c.613+29G>A		-1	-1	-1	-1	-1	-1	0
10	27807391	G	A	PASS	intron_variant	MODIFIER	CACNG2	gene11155	transcript	rna21553	protein_coding	1	c.212-41328G>A		-1	-1	-1	-1	-1	-1	0
10	28225086	T	G	PASS	intergenic_region	MODIFIER	LOC102156406-RBFOX2	gene11164-gene11165	intergenic_region	gene11164-gene11165		-1	n.28225086T>G		-1	-1	-1	-1	-1	-1	0
10	28857087	C	T	PASS	upstream_gene_variant	MODIFIER	HMGXB4	gene11176	transcript	rna21593	protein_coding	-1	c.-4374G>A		-1	-1	-1	-1	-1	-1	519
10	28857087	C	T	PASS	upstream_gene_variant	MODIFIER	HMGXB4	gene11176	transcript	rna21595	protein_coding	-1	c.-6365G>A		-1	-1	-1	-1	-1	-1	520
10	28857087	C	T	PASS	intron_variant	MODIFIER	HMGXB4	gene11176	transcript	rna21592	protein_coding	1	c.-69+212G>A		-1	-1	-1	-1	-1	-1	0
10	28857087	C	T	PASS	intron_variant	MODIFIER	HMGXB4	gene11176	transcript	rna21594	protein_coding	1	c.-297+212G>A		-1	-1	-1	-1	-1	-1	0
10	29342402	G	A	PASS	intron_variant	MODIFIER	LOC102153452	gene11179	transcript	rna21598	pseudogene	1	n.38+5459G>A		-1	-1	-1	-1	-1	-1	0
10	29512047	G	A	PASS	intergenic_region	MODIFIER	LOC102153452-LOC106559382	gene11179-gene11180	intergenic_region	gene11179-gene11180		-1	n.29512047G>A		-1	-1	-1	-1	-1	-1	0
10	29520987	C	A	PASS	intergenic_region	MODIFIER	LOC102153452-LOC106559382	gene11179-gene11180	intergenic_region	gene11179-gene11180		-1	n.29520987C>A		-1	-1	-1	-1	-1	-1	0
10	29727117	T	C	PASS	intron_variant	MODIFIER	LOC106559382	gene11180	transcript	rna21599	pseudogene	1	n.156-408A>G		-1	-1	-1	-1	-1	-1	0
10	29759717	A	G	PASS	intron_variant	MODIFIER	LOC106559382	gene11180	transcript	rna21599	pseudogene	1	n.155+5246T>C		-1	-1	-1	-1	-1	-1	0
10	29770821	C	A	PASS	intergenic_region	MODIFIER	LOC106559382-LOC100684279	gene11180-gene11181	intergenic_region	gene11180-gene11181		-1	n.29770821C>A		-1	-1	-1	-1	-1	-1	0
10	29868972	T	C	PASS	intergenic_region	MODIFIER	LOC100684279-LARGE	gene11181-gene11182	intergenic_region	gene11181-gene11182		-1	n.29868972T>C		-1	-1	-1	-1	-1	-1	0
10	29930622	GATTTA	G	PASS	intron_variant	MODIFIER	LARGE	gene11182	transcript	rna21600	protein_coding	1	c.-83+55159_-83+55163delATTTA		-1	-1	-1	-1	-1	-1	0
10	29930622	GATTTA	G	PASS	intron_variant	MODIFIER	LARGE	gene11182	transcript	rna21601	protein_coding	1	c.-83+52350_-83+52354delATTTA		-1	-1	-1	-1	-1	-1	0
10	29934162	C	T	PASS	intron_variant	MODIFIER	LARGE	gene11182	transcript	rna21600	protein_coding	1	c.-83+58698C>T		-1	-1	-1	-1	-1	-1	0
10	29934162	C	T	PASS	intron_variant	MODIFIER	LARGE	gene11182	transcript	rna21601	protein_coding	1	c.-83+55889C>T		-1	-1	-1	-1	-1	-1	0
10	29952108	C	T	PASS	intron_variant	MODIFIER	LARGE	gene11182	transcript	rna21600	protein_coding	1	c.-82-61797C>T		-1	-1	-1	-1	-1	-1	0
10	29952108	C	T	PASS	intron_variant	MODIFIER	LARGE	gene11182	transcript	rna21601	protein_coding	1	c.-82-61797C>T		-1	-1	-1	-1	-1	-1	0
10	30036515	C	CT	PASS	intron_variant	MODIFIER	LARGE	gene11182	transcript	rna21600	protein_coding	2	c.106+22423_106+22424insT		-1	-1	-1	-1	-1	-1	0
10	30036515	C	CT	PASS	intron_variant	MODIFIER	LARGE	gene11182	transcript	rna21601	protein_coding	2	c.106+22423_106+22424insT		-1	-1	-1	-1	-1	-1	0
10	30195540	C	T	PASS	intron_variant	MODIFIER	LARGE	gene11182	transcript	rna21600	protein_coding	6	c.787+23306C>T		-1	-1	-1	-1	-1	-1	0
10	30195540	C	T	PASS	intron_variant	MODIFIER	LARGE	gene11182	transcript	rna21601	protein_coding	6	c.787+23306C>T		-1	-1	-1	-1	-1	-1	0
10	30198417	G	A	PASS	intron_variant	MODIFIER	LARGE	gene11182	transcript	rna21600	protein_coding	6	c.787+26183G>A		-1	-1	-1	-1	-1	-1	0
10	30198417	G	A	PASS	intron_variant	MODIFIER	LARGE	gene11182	transcript	rna21601	protein_coding	6	c.787+26183G>A		-1	-1	-1	-1	-1	-1	0
10	30302840	GA	G	PASS	intron_variant	MODIFIER	LARGE	gene11182	transcript	rna21600	protein_coding	7	c.893-10879delA		-1	-1	-1	-1	-1	-1	0
10	30302840	GA	G	PASS	intron_variant	MODIFIER	LARGE	gene11182	transcript	rna21601	protein_coding	7	c.893-10879delA		-1	-1	-1	-1	-1	-1	0
10	31844655	C	CT	PASS	intergenic_region	MODIFIER	TMEM263-RIC8B	gene11199-gene11200	intergenic_region	gene11199-gene11200		-1	n.31844655_31844656insT		-1	-1	-1	-1	-1	-1	0
10	31983182	A	T	PASS	upstream_gene_variant	MODIFIER	RIC8B	gene11200	transcript	rna21638	protein_coding	-1	c.-668T>A		-1	-1	-1	-1	-1	-1	166
10	31983182	A	T	PASS	upstream_gene_variant	MODIFIER	RIC8B	gene11200	transcript	rna21637	protein_coding	-1	c.-668T>A		-1	-1	-1	-1	-1	-1	166
10	31983182	A	T	PASS	upstream_gene_variant	MODIFIER	RIC8B	gene11200	transcript	rna21642	pseudogene	-1	n.-164T>A		-1	-1	-1	-1	-1	-1	164
10	31983182	A	T	PASS	upstream_gene_variant	MODIFIER	RIC8B	gene11200	transcript	rna21643	pseudogene	-1	n.-164T>A		-1	-1	-1	-1	-1	-1	164
10	31983182	A	T	PASS	upstream_gene_variant	MODIFIER	RIC8B	gene11200	transcript	rna21639	pseudogene	-1	n.-163T>A		-1	-1	-1	-1	-1	-1	163
10	31983182	A	T	PASS	upstream_gene_variant	MODIFIER	RIC8B	gene11200	transcript	rna21640	pseudogene	-1	n.-163T>A		-1	-1	-1	-1	-1	-1	163
10	31983182	A	T	PASS	upstream_gene_variant	MODIFIER	RIC8B	gene11200	transcript	rna21641	pseudogene	-1	n.-163T>A		-1	-1	-1	-1	-1	-1	163
10	31983182	A	T	PASS	intergenic_region	MODIFIER	RIC8B-RFX4	gene11200-gene11201	intergenic_region	gene11200-gene11201		-1	n.31983182A>T		-1	-1	-1	-1	-1	-1	0
10	31990647	T	C	PASS	downstream_gene_variant	MODIFIER	RFX4	gene11201	transcript	rna21645	protein_coding	-1	c.*4015A>G		-1	-1	-1	-1	-1	-1	2692
10	31990647	T	C	PASS	downstream_gene_variant	MODIFIER	RFX4	gene11201	transcript	rna21644	protein_coding	-1	c.*4015A>G		-1	-1	-1	-1	-1	-1	2692
10	31990647	T	C	PASS	downstream_gene_variant	MODIFIER	RFX4	gene11201	transcript	rna21647	protein_coding	-1	c.*4015A>G		-1	-1	-1	-1	-1	-1	4015
10	31990647	T	C	PASS	downstream_gene_variant	MODIFIER	RFX4	gene11201	transcript	rna21646	protein_coding	-1	c.*4015A>G		-1	-1	-1	-1	-1	-1	4015
10	31990647	T	C	PASS	intergenic_region	MODIFIER	RIC8B-RFX4	gene11200-gene11201	intergenic_region	gene11200-gene11201		-1	n.31990647T>C		-1	-1	-1	-1	-1	-1	0
10	32019027	G	A	PASS	intron_variant	MODIFIER	RFX4	gene11201	transcript	rna21645	protein_coding	13	c.1379-1850C>T		-1	-1	-1	-1	-1	-1	0
10	32019027	G	A	PASS	intron_variant	MODIFIER	RFX4	gene11201	transcript	rna21644	protein_coding	13	c.1379-1850C>T		-1	-1	-1	-1	-1	-1	0
10	32019027	G	A	PASS	intron_variant	MODIFIER	RFX4	gene11201	transcript	rna21647	protein_coding	9	c.1070-1850C>T		-1	-1	-1	-1	-1	-1	0
10	32019027	G	A	PASS	intron_variant	MODIFIER	RFX4	gene11201	transcript	rna21646	protein_coding	13	c.1352-1850C>T		-1	-1	-1	-1	-1	-1	0
10	32091345	C	T	PASS	intron_variant	MODIFIER	RFX4	gene11201	transcript	rna21645	protein_coding	3	c.219-115G>A		-1	-1	-1	-1	-1	-1	0
10	32091345	C	T	PASS	intron_variant	MODIFIER	RFX4	gene11201	transcript	rna21644	protein_coding	3	c.219-115G>A		-1	-1	-1	-1	-1	-1	0
10	32091345	C	T	PASS	intron_variant	MODIFIER	RFX4	gene11201	transcript	rna21646	protein_coding	3	c.192-115G>A		-1	-1	-1	-1	-1	-1	0
10	32130277	GAAT	G	PASS	intron_variant	MODIFIER	RFX4	gene11201	transcript	rna21645	protein_coding	1	c.70+2751_70+2753delATT		-1	-1	-1	-1	-1	-1	0
10	32130277	GAAT	G	PASS	intron_variant	MODIFIER	RFX4	gene11201	transcript	rna21644	protein_coding	1	c.70+2751_70+2753delATT		-1	-1	-1	-1	-1	-1	0
10	32130277	GAAT	G	PASS	intron_variant	MODIFIER	RFX4	gene11201	transcript	rna21646	protein_coding	1	c.44-4391_44-4389delATT		-1	-1	-1	-1	-1	-1	0
10	32161958	AGAAATTT	A	PASS	intergenic_region	MODIFIER	RFX4-POLR3B	gene11201-gene11202	intergenic_region	gene11201-gene11202		-1	n.32161959_32161965delGAAATTT		-1	-1	-1	-1	-1	-1	0
10	32171482	A	T	GATKstd	intergenic_region	MODIFIER	RFX4-POLR3B	gene11201-gene11202	intergenic_region	gene11201-gene11202		-1	n.32171482A>T		-1	-1	-1	-1	-1	-1	0
10	32191931	T	TGGAA	PASS	intergenic_region	MODIFIER	RFX4-POLR3B	gene11201-gene11202	intergenic_region	gene11201-gene11202		-1	n.32191931_32191932insGGAA		-1	-1	-1	-1	-1	-1	0
10	32414236	G	A	PASS	intergenic_region	MODIFIER	CKAP4-LOC102156880	gene11205-gene11206	intergenic_region	gene11205-gene11206		-1	n.32414236G>A		-1	-1	-1	-1	-1	-1	0
10	32414295	C	A	PASS	intergenic_region	MODIFIER	CKAP4-LOC102156880	gene11205-gene11206	intergenic_region	gene11205-gene11206		-1	n.32414295C>A		-1	-1	-1	-1	-1	-1	0
10	32517356	C	T	GATKstd	intron_variant	MODIFIER	NUAK1	gene11207	transcript	rna21655	protein_coding	3	c.528+262C>T		-1	-1	-1	-1	-1	-1	0
10	32734746	G	A	PASS	intergenic_region	MODIFIER	LOC106559383-LOC100687854	gene11209-gene11210	intergenic_region	gene11209-gene11210		-1	n.32734746G>A		-1	-1	-1	-1	-1	-1	0
10	32912476	T	A	PASS	intergenic_region	MODIFIER	LOC100686172-LOC102156881	gene11211-gene11212	intergenic_region	gene11211-gene11212		-1	n.32912476T>A		-1	-1	-1	-1	-1	-1	0
10	32916168	A	G	PASS	intergenic_region	MODIFIER	LOC100686172-LOC102156881	gene11211-gene11212	intergenic_region	gene11211-gene11212		-1	n.32916168A>G		-1	-1	-1	-1	-1	-1	0
10	32916179	A	G	GATKstd	intergenic_region	MODIFIER	LOC100686172-LOC102156881	gene11211-gene11212	intergenic_region	gene11211-gene11212		-1	n.32916179A>G		-1	-1	-1	-1	-1	-1	0
10	33036654	CCTTCTTTTTCTTCTTCTTCTTCTTCTTCTTCTTCTTCTTCTTCTTCTT	C	PASS	intergenic_region	MODIFIER	LOC100686172-LOC102156881	gene11211-gene11212	intergenic_region	gene11211-gene11212		-1	n.33036655_33036702delCTTCTTTTTCTTCTTCTTCTTCTTCTTCTTCTTCTTCTTCTTCTTCTT		-1	-1	-1	-1	-1	-1	0
10	33454684	A	AAAATAAATAAATTG	PASS	intron_variant	MODIFIER	SLC41A2	gene11221	transcript	rna21667	protein_coding	6	c.664-2514_664-2513insAAATAAATAAATTG		-1	-1	-1	-1	-1	-1	0
10	33454684	A	AAAATAAATAAATTG	PASS	intron_variant	MODIFIER	SLC41A2	gene11221	transcript	rna21668	protein_coding	4	c.664-2514_664-2513insAAATAAATAAATTG		-1	-1	-1	-1	-1	-1	0
10	33454684	A	AAAATAAATAAATTG	PASS	intron_variant	MODIFIER	SLC41A2	gene11221	transcript	rna21669	protein_coding	6	c.664-2514_664-2513insAAATAAATAAATTG		-1	-1	-1	-1	-1	-1	0
10	33454684	A	AAAATAAATAAATTG	PASS	intron_variant	MODIFIER	SLC41A2	gene11221	transcript	rna21670	protein_coding	6	c.664-2514_664-2513insAAATAAATAAATTG		-1	-1	-1	-1	-1	-1	0
10	33454684	A	AAAATAAATAAATTG	PASS	intron_variant	MODIFIER	SLC41A2	gene11221	transcript	rna21671	protein_coding	5	c.664-2514_664-2513insAAATAAATAAATTG		-1	-1	-1	-1	-1	-1	0
10	33454684	A	AAAATAAATAAATTG	PASS	intron_variant	MODIFIER	SLC41A2	gene11221	transcript	rna21672	protein_coding	5	c.664-2514_664-2513insAAATAAATAAATTG		-1	-1	-1	-1	-1	-1	0
10	33454684	A	AAAATAAATAAATTG	PASS	intron_variant	MODIFIER	SLC41A2	gene11221	transcript	rna21673	protein_coding	5	c.664-2514_664-2513insAAATAAATAAATTG		-1	-1	-1	-1	-1	-1	0
10	33570296	G	T	PASS	intron_variant	MODIFIER	CHST11	gene11222	transcript	rna21675	protein_coding	2	c.205-11395C>A		-1	-1	-1	-1	-1	-1	0
10	33570296	G	T	PASS	intron_variant	MODIFIER	CHST11	gene11222	transcript	rna21674	protein_coding	2	c.190-11395C>A		-1	-1	-1	-1	-1	-1	0
10	33574464	G	A	PASS	intron_variant	MODIFIER	CHST11	gene11222	transcript	rna21675	protein_coding	2	c.205-15563C>T		-1	-1	-1	-1	-1	-1	0
10	33574464	G	A	PASS	intron_variant	MODIFIER	CHST11	gene11222	transcript	rna21674	protein_coding	2	c.190-15563C>T		-1	-1	-1	-1	-1	-1	0
10	33585657	T	C	PASS	intron_variant	MODIFIER	CHST11	gene11222	transcript	rna21675	protein_coding	2	c.205-26756A>G		-1	-1	-1	-1	-1	-1	0
10	33585657	T	C	PASS	intron_variant	MODIFIER	CHST11	gene11222	transcript	rna21674	protein_coding	2	c.190-26756A>G		-1	-1	-1	-1	-1	-1	0
10	34052648	G	GA	PASS	intergenic_region	MODIFIER	TXNRD1-LOC100687116	gene11227-gene11230	intergenic_region	gene11227-gene11230		-1	n.34052648_34052649insA		-1	-1	-1	-1	-1	-1	0
10	34085864	T	C	PASS	intergenic_region	MODIFIER	TXNRD1-LOC100687116	gene11227-gene11230	intergenic_region	gene11227-gene11230		-1	n.34085864T>C		-1	-1	-1	-1	-1	-1	0
10	34377352	G	C	PASS	3_prime_UTR_variant	MODIFIER	SH3RF3	gene11234	transcript	rna21688	protein_coding	10	c.*232C>G		-1	-1	-1	-1	-1	-1	232
10	34394515	C	T	PASS	intron_variant	MODIFIER	SH3RF3	gene11234	transcript	rna21688	protein_coding	8	c.2146-8186G>A		-1	-1	-1	-1	-1	-1	0
10	34572384	C	T	PASS	intron_variant	MODIFIER	SH3RF3	gene11234	transcript	rna21688	protein_coding	1	c.586-40631G>A		-1	-1	-1	-1	-1	-1	0
10	35372269	A	C	GATKstd	intergenic_region	MODIFIER	LOC100688773-GCC2	gene11243-gene11244	intergenic_region	gene11243-gene11244		-1	n.35372269A>C		-1	-1	-1	-1	-1	-1	0
10	37134804	G	A	GATKstd	upstream_gene_variant	MODIFIER	MIR8799C	gene11266	transcript	rna21722	pseudogene	-1	n.-3140C>T		-1	-1	-1	-1	-1	-1	3140
10	37134804	G	A	GATKstd	upstream_gene_variant	MODIFIER	MIR8799C	gene11266	transcript	rna21723	pseudogene	-1	n.-3215C>T		-1	-1	-1	-1	-1	-1	3215
10	37134804	G	A	GATKstd	intergenic_region	MODIFIER	MIR8799C-UXS1	gene11266-gene11267	intergenic_region	gene11266-gene11267		-1	n.37134804G>A		-1	-1	-1	-1	-1	-1	0
10	43500239	G	A	GATKstd	intron_variant	MODIFIER	MRPL30	gene11329	transcript	rna21840	protein_coding	3	c.133-4874C>T		-1	-1	-1	-1	-1	-1	0
10	43500239	G	A	GATKstd	intron_variant	MODIFIER	MRPL30	gene11329	transcript	rna21841	protein_coding	4	c.133-4874C>T		-1	-1	-1	-1	-1	-1	0
10	43500239	G	A	GATKstd	intron_variant	MODIFIER	MRPL30	gene11329	transcript	rna21842	protein_coding	4	c.133-4874C>T		-1	-1	-1	-1	-1	-1	0
10	43500246	G	A	GATKstd	intron_variant	MODIFIER	MRPL30	gene11329	transcript	rna21840	protein_coding	3	c.133-4881C>T		-1	-1	-1	-1	-1	-1	0
10	43500246	G	A	GATKstd	intron_variant	MODIFIER	MRPL30	gene11329	transcript	rna21841	protein_coding	4	c.133-4881C>T		-1	-1	-1	-1	-1	-1	0
10	43500246	G	A	GATKstd	intron_variant	MODIFIER	MRPL30	gene11329	transcript	rna21842	protein_coding	4	c.133-4881C>T		-1	-1	-1	-1	-1	-1	0
10	43500249	A	G	GATKstd	intron_variant	MODIFIER	MRPL30	gene11329	transcript	rna21840	protein_coding	3	c.133-4884T>C		-1	-1	-1	-1	-1	-1	0
10	43500249	A	G	GATKstd	intron_variant	MODIFIER	MRPL30	gene11329	transcript	rna21841	protein_coding	4	c.133-4884T>C		-1	-1	-1	-1	-1	-1	0
10	43500249	A	G	GATKstd	intron_variant	MODIFIER	MRPL30	gene11329	transcript	rna21842	protein_coding	4	c.133-4884T>C		-1	-1	-1	-1	-1	-1	0
10	43500251	C	T	GATKstd	intron_variant	MODIFIER	MRPL30	gene11329	transcript	rna21840	protein_coding	3	c.133-4886G>A		-1	-1	-1	-1	-1	-1	0
10	43500251	C	T	GATKstd	intron_variant	MODIFIER	MRPL30	gene11329	transcript	rna21841	protein_coding	4	c.133-4886G>A		-1	-1	-1	-1	-1	-1	0
10	43500251	C	T	GATKstd	intron_variant	MODIFIER	MRPL30	gene11329	transcript	rna21842	protein_coding	4	c.133-4886G>A		-1	-1	-1	-1	-1	-1	0
10	47633615	C	T	GATKstd	intergenic_region	MODIFIER	LOC100687776-SRBD1	gene11391-gene11392	intergenic_region	gene11391-gene11392		-1	n.47633615C>T		-1	-1	-1	-1	-1	-1	0
10	47750889	G	T	PASS	intron_variant	MODIFIER	SRBD1	gene11392	transcript	rna21973	protein_coding	20	c.2731+394C>A		-1	-1	-1	-1	-1	-1	0
10	47805535	T	A	PASS	intron_variant	MODIFIER	SRBD1	gene11392	transcript	rna21973	protein_coding	16	c.2079+19969A>T		-1	-1	-1	-1	-1	-1	0
10	47907316	G	T	PASS	intron_variant	MODIFIER	SRBD1	gene11392	transcript	rna21973	protein_coding	7	c.1102+621C>A		-1	-1	-1	-1	-1	-1	0
10	48008373	G	A	PASS	intron_variant	MODIFIER	PRKCE	gene11395	transcript	rna21976	protein_coding	1	c.348+30693G>A		-1	-1	-1	-1	-1	-1	0
10	48008373	G	A	PASS	intron_variant	MODIFIER	PRKCE	gene11395	transcript	rna21975	protein_coding	1	c.348+30693G>A		-1	-1	-1	-1	-1	-1	0
10	48028517	G	A	PASS	intron_variant	MODIFIER	PRKCE	gene11395	transcript	rna21976	protein_coding	1	c.348+50837G>A		-1	-1	-1	-1	-1	-1	0
10	48028517	G	A	PASS	intron_variant	MODIFIER	PRKCE	gene11395	transcript	rna21975	protein_coding	1	c.348+50837G>A		-1	-1	-1	-1	-1	-1	0
10	48029559	A	G	PASS	intron_variant	MODIFIER	PRKCE	gene11395	transcript	rna21976	protein_coding	1	c.348+51879A>G		-1	-1	-1	-1	-1	-1	0
10	48029559	A	G	PASS	intron_variant	MODIFIER	PRKCE	gene11395	transcript	rna21975	protein_coding	1	c.348+51879A>G		-1	-1	-1	-1	-1	-1	0
10	48040403	T	C	PASS	intron_variant	MODIFIER	PRKCE	gene11395	transcript	rna21976	protein_coding	1	c.348+62723T>C		-1	-1	-1	-1	-1	-1	0
10	48040403	T	C	PASS	intron_variant	MODIFIER	PRKCE	gene11395	transcript	rna21975	protein_coding	1	c.348+62723T>C		-1	-1	-1	-1	-1	-1	0
10	48053011	G	A	PASS	intron_variant	MODIFIER	PRKCE	gene11395	transcript	rna21976	protein_coding	1	c.348+75331G>A		-1	-1	-1	-1	-1	-1	0
10	48053011	G	A	PASS	intron_variant	MODIFIER	PRKCE	gene11395	transcript	rna21975	protein_coding	1	c.348+75331G>A		-1	-1	-1	-1	-1	-1	0
10	48166232	A	G	PASS	intron_variant	MODIFIER	PRKCE	gene11395	transcript	rna21976	protein_coding	2	c.412+7160A>G		-1	-1	-1	-1	-1	-1	0
10	48166232	A	G	PASS	intron_variant	MODIFIER	PRKCE	gene11395	transcript	rna21975	protein_coding	2	c.412+7160A>G		-1	-1	-1	-1	-1	-1	0
10	48193320	A	T	GATKstd	intron_variant	MODIFIER	PRKCE	gene11395	transcript	rna21976	protein_coding	2	c.412+34248A>T		-1	-1	-1	-1	-1	-1	0
10	48193320	A	T	GATKstd	intron_variant	MODIFIER	PRKCE	gene11395	transcript	rna21975	protein_coding	2	c.412+34248A>T		-1	-1	-1	-1	-1	-1	0
10	48227379	CT	C	PASS	intron_variant	MODIFIER	PRKCE	gene11395	transcript	rna21976	protein_coding	2	c.413-53797delT		-1	-1	-1	-1	-1	-1	0
10	48227379	CT	C	PASS	intron_variant	MODIFIER	PRKCE	gene11395	transcript	rna21975	protein_coding	2	c.413-53797delT		-1	-1	-1	-1	-1	-1	0
10	48227381	A	C	GATKstd	intron_variant	MODIFIER	PRKCE	gene11395	transcript	rna21976	protein_coding	2	c.413-53796A>C		-1	-1	-1	-1	-1	-1	0
10	48227381	A	C	GATKstd	intron_variant	MODIFIER	PRKCE	gene11395	transcript	rna21975	protein_coding	2	c.413-53796A>C		-1	-1	-1	-1	-1	-1	0
10	48227384	C	CT	PASS	intron_variant	MODIFIER	PRKCE	gene11395	transcript	rna21976	protein_coding	2	c.413-53793_413-53792insT		-1	-1	-1	-1	-1	-1	0
10	48227384	C	CT	PASS	intron_variant	MODIFIER	PRKCE	gene11395	transcript	rna21975	protein_coding	2	c.413-53793_413-53792insT		-1	-1	-1	-1	-1	-1	0
10	48294220	C	T	GATKstd	intron_variant	MODIFIER	PRKCE	gene11395	transcript	rna21976	protein_coding	6	c.823+4997C>T		-1	-1	-1	-1	-1	-1	0
10	48294220	C	T	GATKstd	intron_variant	MODIFIER	PRKCE	gene11395	transcript	rna21975	protein_coding	6	c.823+4997C>T		-1	-1	-1	-1	-1	-1	0
10	49040856	G	A	PASS	intergenic_region	MODIFIER	LOC102154482-LOC102154558	gene11404-gene11405	intergenic_region	gene11404-gene11405		-1	n.49040856G>A		-1	-1	-1	-1	-1	-1	0
10	49047043	C	A	GATKstd	intron_variant	MODIFIER	LOC102154558	gene11405	transcript	rna21990	pseudogene	2	n.352-739G>T		-1	-1	-1	-1	-1	-1	0
10	49048801	T	C	PASS	intron_variant	MODIFIER	LOC102154558	gene11405	transcript	rna21990	pseudogene	2	n.351+483A>G		-1	-1	-1	-1	-1	-1	0
10	49267858	G	A	PASS	intron_variant	MODIFIER	C10H2orf61	gene11409	transcript	rna21997	protein_coding	5	c.517-8939C>T		-1	-1	-1	-1	-1	-1	0
10	49341695	G	T	PASS	intron_variant	MODIFIER	LOC102155086	gene11411	transcript	rna21999	pseudogene	4	n.2264-11591G>T		-1	-1	-1	-1	-1	-1	0
10	49395499	C	G	PASS	intergenic_region	MODIFIER	LOC102155036-LOC106559416	gene11412-gene11413	intergenic_region	gene11412-gene11413		-1	n.49395499C>G		-1	-1	-1	-1	-1	-1	0
10	49408009	G	T	PASS	intergenic_region	MODIFIER	LOC102155036-LOC106559416	gene11412-gene11413	intergenic_region	gene11412-gene11413		-1	n.49408009G>T		-1	-1	-1	-1	-1	-1	0
10	49411350	A	G	PASS	downstream_gene_variant	MODIFIER	LOC106559416	gene11413	transcript	rna22001	pseudogene	-1	n.*1811T>C		-1	-1	-1	-1	-1	-1	1811
10	49411350	A	G	PASS	intergenic_region	MODIFIER	LOC102155036-LOC106559416	gene11412-gene11413	intergenic_region	gene11412-gene11413		-1	n.49411350A>G		-1	-1	-1	-1	-1	-1	0
10	49427401	A	T	PASS	intron_variant	MODIFIER	LOC106559416	gene11413	transcript	rna22001	pseudogene	1	n.590+12489T>A		-1	-1	-1	-1	-1	-1	0
10	50941188	T	C	PASS	upstream_gene_variant	MODIFIER	FSHR	gene11434	transcript	rna22025	protein_coding	-1	c.-2724A>G		-1	-1	-1	-1	-1	-1	2565
10	50941188	T	C	PASS	upstream_gene_variant	MODIFIER	FSHR	gene11434	transcript	rna22023	protein_coding	-1	c.-2724A>G		-1	-1	-1	-1	-1	-1	2565
10	50941188	T	C	PASS	upstream_gene_variant	MODIFIER	FSHR	gene11434	transcript	rna22024	protein_coding	-1	c.-2724A>G		-1	-1	-1	-1	-1	-1	2565
10	50941188	T	C	PASS	intergenic_region	MODIFIER	FSHR-LOC102156507	gene11434-gene11435	intergenic_region	gene11434-gene11435		-1	n.50941188T>C		-1	-1	-1	-1	-1	-1	0
10	50989979	C	T	PASS	intergenic_region	MODIFIER	FSHR-LOC102156507	gene11434-gene11435	intergenic_region	gene11434-gene11435		-1	n.50989979C>T		-1	-1	-1	-1	-1	-1	0
10	51018318	T	C	GATKstd	intergenic_region	MODIFIER	FSHR-LOC102156507	gene11434-gene11435	intergenic_region	gene11434-gene11435		-1	n.51018318T>C		-1	-1	-1	-1	-1	-1	0
10	51359030	C	A	PASS	intergenic_region	MODIFIER	LOC102156507-LOC106559400	gene11435-gene11436	intergenic_region	gene11435-gene11436		-1	n.51359030C>A		-1	-1	-1	-1	-1	-1	0
10	51359044	C	T	PASS	intergenic_region	MODIFIER	LOC102156507-LOC106559400	gene11435-gene11436	intergenic_region	gene11435-gene11436		-1	n.51359044C>T		-1	-1	-1	-1	-1	-1	0
10	51359047	T	C	PASS	intergenic_region	MODIFIER	LOC102156507-LOC106559400	gene11435-gene11436	intergenic_region	gene11435-gene11436		-1	n.51359047T>C		-1	-1	-1	-1	-1	-1	0
10	51359048	G	A	PASS	intergenic_region	MODIFIER	LOC102156507-LOC106559400	gene11435-gene11436	intergenic_region	gene11435-gene11436		-1	n.51359048G>A		-1	-1	-1	-1	-1	-1	0
10	51359071	C	T	PASS	intergenic_region	MODIFIER	LOC102156507-LOC106559400	gene11435-gene11436	intergenic_region	gene11435-gene11436		-1	n.51359071C>T		-1	-1	-1	-1	-1	-1	0
10	51361482	A	G	GATKstd	intergenic_region	MODIFIER	LOC102156507-LOC106559400	gene11435-gene11436	intergenic_region	gene11435-gene11436		-1	n.51361482A>G		-1	-1	-1	-1	-1	-1	0
10	51361610	T	G	GATKstd	intergenic_region	MODIFIER	LOC102156507-LOC106559400	gene11435-gene11436	intergenic_region	gene11435-gene11436		-1	n.51361610T>G		-1	-1	-1	-1	-1	-1	0
10	51384842	CT	C	PASS	upstream_gene_variant	MODIFIER	LOC106559400	gene11436	transcript	gene11436	pseudogene	-1	n.-3795delA		-1	-1	-1	-1	-1	-1	3795
10	51384842	CT	C	PASS	intergenic_region	MODIFIER	LOC106559400-NRXN1	gene11436-gene11437	intergenic_region	gene11436-gene11437		-1	n.51384843delT		-1	-1	-1	-1	-1	-1	0
10	51431430	T	G	GATKstd	intergenic_region	MODIFIER	LOC106559400-NRXN1	gene11436-gene11437	intergenic_region	gene11436-gene11437		-1	n.51431430T>G		-1	-1	-1	-1	-1	-1	0
10	51445337	G	A	GATKstd	intergenic_region	MODIFIER	LOC106559400-NRXN1	gene11436-gene11437	intergenic_region	gene11436-gene11437		-1	n.51445337G>A		-1	-1	-1	-1	-1	-1	0
10	51488050	GAAGTT	G	PASS	intergenic_region	MODIFIER	LOC106559400-NRXN1	gene11436-gene11437	intergenic_region	gene11436-gene11437		-1	n.51488051_51488055delAAGTT		-1	-1	-1	-1	-1	-1	0
10	51518024	A	G	PASS	intergenic_region	MODIFIER	LOC106559400-NRXN1	gene11436-gene11437	intergenic_region	gene11436-gene11437		-1	n.51518024A>G		-1	-1	-1	-1	-1	-1	0
10	51557332	T	C	PASS	3_prime_UTR_variant	MODIFIER	NRXN1	gene11437	transcript	rna22031	protein_coding	23	c.*1499A>G		-1	-1	-1	-1	-1	-1	1499
10	51557332	T	C	PASS	3_prime_UTR_variant	MODIFIER	NRXN1	gene11437	transcript	rna22038	protein_coding	6	c.*1499A>G		-1	-1	-1	-1	-1	-1	1499
10	51557332	T	C	PASS	3_prime_UTR_variant	MODIFIER	NRXN1	gene11437	transcript	rna22037	protein_coding	9	c.*1499A>G		-1	-1	-1	-1	-1	-1	1499
10	51557332	T	C	PASS	3_prime_UTR_variant	MODIFIER	NRXN1	gene11437	transcript	rna22028	protein_coding	20	c.*1499A>G		-1	-1	-1	-1	-1	-1	1499
10	51557332	T	C	PASS	3_prime_UTR_variant	MODIFIER	NRXN1	gene11437	transcript	rna22029	protein_coding	21	c.*1499A>G		-1	-1	-1	-1	-1	-1	1499
10	51557332	T	C	PASS	3_prime_UTR_variant	MODIFIER	NRXN1	gene11437	transcript	rna22030	protein_coding	22	c.*1499A>G		-1	-1	-1	-1	-1	-1	1499
10	51557332	T	C	PASS	3_prime_UTR_variant	MODIFIER	NRXN1	gene11437	transcript	rna22032	protein_coding	20	c.*1499A>G		-1	-1	-1	-1	-1	-1	1499
10	51557332	T	C	PASS	3_prime_UTR_variant	MODIFIER	NRXN1	gene11437	transcript	rna22033	protein_coding	21	c.*1499A>G		-1	-1	-1	-1	-1	-1	1499
10	51557332	T	C	PASS	3_prime_UTR_variant	MODIFIER	NRXN1	gene11437	transcript	rna22034	protein_coding	21	c.*1499A>G		-1	-1	-1	-1	-1	-1	1499
10	51557332	T	C	PASS	3_prime_UTR_variant	MODIFIER	NRXN1	gene11437	transcript	rna22035	protein_coding	22	c.*1499A>G		-1	-1	-1	-1	-1	-1	1499
10	51557332	T	C	PASS	3_prime_UTR_variant	MODIFIER	NRXN1	gene11437	transcript	rna22036	protein_coding	23	c.*1499A>G		-1	-1	-1	-1	-1	-1	1499
10	51609065	C	A	PASS	intron_variant	MODIFIER	NRXN1	gene11437	transcript	rna22031	protein_coding	21	c.4153-27737G>T		-1	-1	-1	-1	-1	-1	0
10	51609065	C	A	PASS	intron_variant	MODIFIER	NRXN1	gene11437	transcript	rna22038	protein_coding	4	c.928-27737G>T		-1	-1	-1	-1	-1	-1	0
10	51609065	C	A	PASS	intron_variant	MODIFIER	NRXN1	gene11437	transcript	rna22037	protein_coding	6	c.1003+3893G>T		-1	-1	-1	-1	-1	-1	0
10	51609065	C	A	PASS	intron_variant	MODIFIER	NRXN1	gene11437	transcript	rna22028	protein_coding	18	c.4096-27737G>T		-1	-1	-1	-1	-1	-1	0
10	51609065	C	A	PASS	intron_variant	MODIFIER	NRXN1	gene11437	transcript	rna22029	protein_coding	19	c.4126-27737G>T		-1	-1	-1	-1	-1	-1	0
10	51609065	C	A	PASS	intron_variant	MODIFIER	NRXN1	gene11437	transcript	rna22030	protein_coding	20	c.4138-27737G>T		-1	-1	-1	-1	-1	-1	0
10	51609065	C	A	PASS	intron_variant	MODIFIER	NRXN1	gene11437	transcript	rna22032	protein_coding	18	c.4093-27737G>T		-1	-1	-1	-1	-1	-1	0
10	51609065	C	A	PASS	intron_variant	MODIFIER	NRXN1	gene11437	transcript	rna22033	protein_coding	19	c.4105-27737G>T		-1	-1	-1	-1	-1	-1	0
10	51609065	C	A	PASS	intron_variant	MODIFIER	NRXN1	gene11437	transcript	rna22034	protein_coding	19	c.4039-27737G>T		-1	-1	-1	-1	-1	-1	0
10	51609065	C	A	PASS	intron_variant	MODIFIER	NRXN1	gene11437	transcript	rna22035	protein_coding	20	c.4129-27737G>T		-1	-1	-1	-1	-1	-1	0
10	51609065	C	A	PASS	intron_variant	MODIFIER	NRXN1	gene11437	transcript	rna22036	protein_coding	21	c.4156-27737G>T		-1	-1	-1	-1	-1	-1	0
10	51613427	ATTTATTTT	A,*	PASS	intron_variant	MODIFIER	NRXN1	gene11437	transcript	rna22031	protein_coding	21	c.4153-32107_4153-32100delAAAATAAA		-1	-1	-1	-1	-1	-1	0
10	51613427	ATTTATTTT	A,*	PASS	intron_variant	MODIFIER	NRXN1	gene11437	transcript	rna22038	protein_coding	4	c.928-32107_928-32100delAAAATAAA		-1	-1	-1	-1	-1	-1	0
10	51613427	ATTTATTTT	A,*	PASS	intron_variant	MODIFIER	NRXN1	gene11437	transcript	rna22037	protein_coding	5	c.990-464_990-457delAAAATAAA		-1	-1	-1	-1	-1	-1	0
10	51613427	ATTTATTTT	A,*	PASS	intron_variant	MODIFIER	NRXN1	gene11437	transcript	rna22028	protein_coding	18	c.4096-32107_4096-32100delAAAATAAA		-1	-1	-1	-1	-1	-1	0
10	51613427	ATTTATTTT	A,*	PASS	intron_variant	MODIFIER	NRXN1	gene11437	transcript	rna22029	protein_coding	19	c.4126-32107_4126-32100delAAAATAAA		-1	-1	-1	-1	-1	-1	0
10	51613427	ATTTATTTT	A,*	PASS	intron_variant	MODIFIER	NRXN1	gene11437	transcript	rna22030	protein_coding	20	c.4138-32107_4138-32100delAAAATAAA		-1	-1	-1	-1	-1	-1	0
10	51613427	ATTTATTTT	A,*	PASS	intron_variant	MODIFIER	NRXN1	gene11437	transcript	rna22032	protein_coding	18	c.4093-32107_4093-32100delAAAATAAA		-1	-1	-1	-1	-1	-1	0
10	51613427	ATTTATTTT	A,*	PASS	intron_variant	MODIFIER	NRXN1	gene11437	transcript	rna22033	protein_coding	19	c.4105-32107_4105-32100delAAAATAAA		-1	-1	-1	-1	-1	-1	0
10	51613427	ATTTATTTT	A,*	PASS	intron_variant	MODIFIER	NRXN1	gene11437	transcript	rna22034	protein_coding	19	c.4039-32107_4039-32100delAAAATAAA		-1	-1	-1	-1	-1	-1	0
10	51613427	ATTTATTTT	A,*	PASS	intron_variant	MODIFIER	NRXN1	gene11437	transcript	rna22035	protein_coding	20	c.4129-32107_4129-32100delAAAATAAA		-1	-1	-1	-1	-1	-1	0
10	51613427	ATTTATTTT	A,*	PASS	intron_variant	MODIFIER	NRXN1	gene11437	transcript	rna22036	protein_coding	21	c.4156-32107_4156-32100delAAAATAAA		-1	-1	-1	-1	-1	-1	0
10	51762646	G	A	PASS	intron_variant	MODIFIER	NRXN1	gene11437	transcript	rna22031	protein_coding	18	c.3571-41447C>T		-1	-1	-1	-1	-1	-1	0
10	51762646	G	A	PASS	intron_variant	MODIFIER	NRXN1	gene11437	transcript	rna22038	protein_coding	2	c.436-41447C>T		-1	-1	-1	-1	-1	-1	0
10	51762646	G	A	PASS	intron_variant	MODIFIER	NRXN1	gene11437	transcript	rna22037	protein_coding	2	c.436-41447C>T		-1	-1	-1	-1	-1	-1	0
10	51762646	G	A	PASS	intron_variant	MODIFIER	NRXN1	gene11437	transcript	rna22028	protein_coding	15	c.3514-41447C>T		-1	-1	-1	-1	-1	-1	0
10	51762646	G	A	PASS	intron_variant	MODIFIER	NRXN1	gene11437	transcript	rna22029	protein_coding	16	c.3544-41447C>T		-1	-1	-1	-1	-1	-1	0
10	51762646	G	A	PASS	intron_variant	MODIFIER	NRXN1	gene11437	transcript	rna22030	protein_coding	17	c.3556-41447C>T		-1	-1	-1	-1	-1	-1	0
10	51762646	G	A	PASS	intron_variant	MODIFIER	NRXN1	gene11437	transcript	rna22032	protein_coding	15	c.3511-41447C>T		-1	-1	-1	-1	-1	-1	0
10	51762646	G	A	PASS	intron_variant	MODIFIER	NRXN1	gene11437	transcript	rna22033	protein_coding	16	c.3523-41447C>T		-1	-1	-1	-1	-1	-1	0
10	51762646	G	A	PASS	intron_variant	MODIFIER	NRXN1	gene11437	transcript	rna22034	protein_coding	17	c.3547-41447C>T		-1	-1	-1	-1	-1	-1	0
10	51762646	G	A	PASS	intron_variant	MODIFIER	NRXN1	gene11437	transcript	rna22035	protein_coding	17	c.3547-41447C>T		-1	-1	-1	-1	-1	-1	0
10	51762646	G	A	PASS	intron_variant	MODIFIER	NRXN1	gene11437	transcript	rna22036	protein_coding	18	c.3574-41447C>T		-1	-1	-1	-1	-1	-1	0
10	51803347	C	A	PASS	intron_variant	MODIFIER	NRXN1	gene11437	transcript	rna22031	protein_coding	18	c.3570+65307G>T		-1	-1	-1	-1	-1	-1	0
10	51803347	C	A	PASS	intron_variant	MODIFIER	NRXN1	gene11437	transcript	rna22038	protein_coding	2	c.435+65307G>T		-1	-1	-1	-1	-1	-1	0
10	51803347	C	A	PASS	intron_variant	MODIFIER	NRXN1	gene11437	transcript	rna22037	protein_coding	2	c.435+65307G>T		-1	-1	-1	-1	-1	-1	0
10	51803347	C	A	PASS	intron_variant	MODIFIER	NRXN1	gene11437	transcript	rna22028	protein_coding	15	c.3513+65307G>T		-1	-1	-1	-1	-1	-1	0
10	51803347	C	A	PASS	intron_variant	MODIFIER	NRXN1	gene11437	transcript	rna22029	protein_coding	16	c.3543+65307G>T		-1	-1	-1	-1	-1	-1	0
10	51803347	C	A	PASS	intron_variant	MODIFIER	NRXN1	gene11437	transcript	rna22030	protein_coding	17	c.3555+65307G>T		-1	-1	-1	-1	-1	-1	0
10	51803347	C	A	PASS	intron_variant	MODIFIER	NRXN1	gene11437	transcript	rna22032	protein_coding	15	c.3510+65307G>T		-1	-1	-1	-1	-1	-1	0
10	51803347	C	A	PASS	intron_variant	MODIFIER	NRXN1	gene11437	transcript	rna22033	protein_coding	16	c.3522+65307G>T		-1	-1	-1	-1	-1	-1	0
10	51803347	C	A	PASS	intron_variant	MODIFIER	NRXN1	gene11437	transcript	rna22034	protein_coding	17	c.3546+65307G>T		-1	-1	-1	-1	-1	-1	0
10	51803347	C	A	PASS	intron_variant	MODIFIER	NRXN1	gene11437	transcript	rna22035	protein_coding	17	c.3546+65307G>T		-1	-1	-1	-1	-1	-1	0
10	51803347	C	A	PASS	intron_variant	MODIFIER	NRXN1	gene11437	transcript	rna22036	protein_coding	18	c.3573+65307G>T		-1	-1	-1	-1	-1	-1	0
10	53364001	G	A	GATKstd	intergenic_region	MODIFIER	LOC100683314-LOC100688606	gene11441-gene11442	intergenic_region	gene11441-gene11442		-1	n.53364001G>A		-1	-1	-1	-1	-1	-1	0
10	55373650	C	CGAGGGCGAGGTCGGCGGCGGGCGGCGGGCGGCGGGCCGGGGCAGCGCCCGAGCTCGGCCAGCGCGCGCAGCAGGCGCGGGGGGCG	PASS	upstream_gene_variant	MODIFIER	SPTBN1	gene11464	transcript	rna22072	protein_coding	-1	c.-56339_-56338insGAGGGCGAGGTCGGCGGCGGGCGGCGGGCGGCGGGCCGGGGCAGCGCCCGAGCTCGGCCAGCGCGCGCAGCAGGCGCGGGGGGCG		-1	-1	-1	-1	-1	-1	2453
10	55373650	C	CGAGGGCGAGGTCGGCGGCGGGCGGCGGGCGGCGGGCCGGGGCAGCGCCCGAGCTCGGCCAGCGCGCGCAGCAGGCGCGGGGGGCG	PASS	intergenic_region	MODIFIER	LOC106559428-SPTBN1	gene11462-gene11464	intergenic_region	gene11462-gene11464		-1	n.55373650_55373651insGAGGGCGAGGTCGGCGGCGGGCGGCGGGCGGCGGGCCGGGGCAGCGCCCGAGCTCGGCCAGCGCGCGCAGCAGGCGCGGGGGGCG		-1	-1	-1	-1	-1	-1	0
10	55715790	G	A	GATKstd	intron_variant	MODIFIER	EML6	gene11465	transcript	rna22075	protein_coding	1	c.198-13477G>A		-1	-1	-1	-1	-1	-1	0	WARNING_TRANSCRIPT_NO_STOP_CODON
10	55715797	C	T	GATKstd	intron_variant	MODIFIER	EML6	gene11465	transcript	rna22075	protein_coding	1	c.198-13470C>T		-1	-1	-1	-1	-1	-1	0	WARNING_TRANSCRIPT_NO_STOP_CODON
10	59738949	T	A	PASS	intergenic_region	MODIFIER	LOC102154794-LOC102154879	gene11497-gene11498	intergenic_region	gene11497-gene11498		-1	n.59738949T>A		-1	-1	-1	-1	-1	-1	0
10	61447345	T	TCAGATAAAGGGCTAGTATC,TCAGATAAAGGG,TCAGATAAAGGGCTAGTATCCAAGATCTATAAAGAA	PASS	intron_variant	MODIFIER	USP34	gene11516	transcript	rna22164	protein_coding	4	c.297+5989_297+5990insGATACTAGCCCTTTATCTG		-1	-1	-1	-1	-1	-1	0
10	61447345	T	TCAGATAAAGGGCTAGTATC,TCAGATAAAGGG,TCAGATAAAGGGCTAGTATCCAAGATCTATAAAGAA	PASS	intron_variant	MODIFIER	USP34	gene11516	transcript	rna22164	protein_coding	4	c.297+5989_297+5990insCCCTTTATCTG		-1	-1	-1	-1	-1	-1	0
10	61447345	T	TCAGATAAAGGGCTAGTATC,TCAGATAAAGGG,TCAGATAAAGGGCTAGTATCCAAGATCTATAAAGAA	PASS	intron_variant	MODIFIER	USP34	gene11516	transcript	rna22164	protein_coding	4	c.297+5989_297+5990insTTCTTTATAGATCTTGGATACTAGCCCTTTATCTG		-1	-1	-1	-1	-1	-1	0
10	62981190	TCCTTTTATTTTATTTTATTTTTTTTTTTTTATTTATGATAGTCACAGAGAGAGAGAGAGAGAGAGAGAGAGAGGCAGAGACACAGGAGGAGGGAGAAGCAGGCTCCATGCACCGGGAGCCCGACGTGGGATTCGATCCCGGGTCTCCAGGATCGCGCCCTGGGCCAAAGGCAGGCGCTAAACCGCTGCGCCACCCAGGGATCCC	T	PASS	intron_variant	MODIFIER	WDPCP	gene11540	transcript	rna22204	protein_coding	14	c.1823-17505_1823-17302del		-1	-1	-1	-1	-1	-1	0
10	62981190	TCCTTTTATTTTATTTTATTTTTTTTTTTTTATTTATGATAGTCACAGAGAGAGAGAGAGAGAGAGAGAGAGAGGCAGAGACACAGGAGGAGGGAGAAGCAGGCTCCATGCACCGGGAGCCCGACGTGGGATTCGATCCCGGGTCTCCAGGATCGCGCCCTGGGCCAAAGGCAGGCGCTAAACCGCTGCGCCACCCAGGGATCCC	T	PASS	intron_variant	MODIFIER	WDPCP	gene11540	transcript	rna22209	protein_coding	14	c.1823-17505_1823-17302del		-1	-1	-1	-1	-1	-1	0
10	62981190	TCCTTTTATTTTATTTTATTTTTTTTTTTTTATTTATGATAGTCACAGAGAGAGAGAGAGAGAGAGAGAGAGAGGCAGAGACACAGGAGGAGGGAGAAGCAGGCTCCATGCACCGGGAGCCCGACGTGGGATTCGATCCCGGGTCTCCAGGATCGCGCCCTGGGCCAAAGGCAGGCGCTAAACCGCTGCGCCACCCAGGGATCCC	T	PASS	intron_variant	MODIFIER	WDPCP	gene11540	transcript	rna22206	protein_coding	14	c.1823-17568_1823-17365del		-1	-1	-1	-1	-1	-1	0
10	62981190	TCCTTTTATTTTATTTTATTTTTTTTTTTTTATTTATGATAGTCACAGAGAGAGAGAGAGAGAGAGAGAGAGAGGCAGAGACACAGGAGGAGGGAGAAGCAGGCTCCATGCACCGGGAGCCCGACGTGGGATTCGATCCCGGGTCTCCAGGATCGCGCCCTGGGCCAAAGGCAGGCGCTAAACCGCTGCGCCACCCAGGGATCCC	T	PASS	intron_variant	MODIFIER	WDPCP	gene11540	transcript	rna22207	protein_coding	14	c.1823-17505_1823-17302del		-1	-1	-1	-1	-1	-1	0
10	62981190	TCCTTTTATTTTATTTTATTTTTTTTTTTTTATTTATGATAGTCACAGAGAGAGAGAGAGAGAGAGAGAGAGAGGCAGAGACACAGGAGGAGGGAGAAGCAGGCTCCATGCACCGGGAGCCCGACGTGGGATTCGATCCCGGGTCTCCAGGATCGCGCCCTGGGCCAAAGGCAGGCGCTAAACCGCTGCGCCACCCAGGGATCCC	T	PASS	intron_variant	MODIFIER	WDPCP	gene11540	transcript	rna22208	protein_coding	15	c.1823-17505_1823-17302del		-1	-1	-1	-1	-1	-1	0
10	62981190	TCCTTTTATTTTATTTTATTTTTTTTTTTTTATTTATGATAGTCACAGAGAGAGAGAGAGAGAGAGAGAGAGAGGCAGAGACACAGGAGGAGGGAGAAGCAGGCTCCATGCACCGGGAGCCCGACGTGGGATTCGATCCCGGGTCTCCAGGATCGCGCCCTGGGCCAAAGGCAGGCGCTAAACCGCTGCGCCACCCAGGGATCCC	T	PASS	intron_variant	MODIFIER	WDPCP	gene11540	transcript	rna22205	protein_coding	14	c.1823-17505_1823-17302del		-1	-1	-1	-1	-1	-1	0
10	62981190	TCCTTTTATTTTATTTTATTTTTTTTTTTTTATTTATGATAGTCACAGAGAGAGAGAGAGAGAGAGAGAGAGAGGCAGAGACACAGGAGGAGGGAGAAGCAGGCTCCATGCACCGGGAGCCCGACGTGGGATTCGATCCCGGGTCTCCAGGATCGCGCCCTGGGCCAAAGGCAGGCGCTAAACCGCTGCGCCACCCAGGGATCCC	T	PASS	intron_variant	MODIFIER	WDPCP	gene11540	transcript	rna22210	protein_coding	14	c.1823-17505_1823-17302del		-1	-1	-1	-1	-1	-1	0
10	62981190	TCCTTTTATTTTATTTTATTTTTTTTTTTTTATTTATGATAGTCACAGAGAGAGAGAGAGAGAGAGAGAGAGAGGCAGAGACACAGGAGGAGGGAGAAGCAGGCTCCATGCACCGGGAGCCCGACGTGGGATTCGATCCCGGGTCTCCAGGATCGCGCCCTGGGCCAAAGGCAGGCGCTAAACCGCTGCGCCACCCAGGGATCCC	T	PASS	intron_variant	MODIFIER	WDPCP	gene11540	transcript	rna22212	protein_coding	14	c.1823-14469_1823-14266del		-1	-1	-1	-1	-1	-1	0
10	64388593	A	AGGGTACACTCCTCTGGGTACATGCCCCCGGGTCACACTCTGCTGGGGTGCCCGCCCCCGGGGTACACTGTACTGAGGTGCCCGCCCCCG	PASS	intergenic_region	MODIFIER	SERTAD2-SLC1A4	gene11558-gene11559	intergenic_region	gene11558-gene11559		-1	n.64388593_64388594insGGGTACACTCCTCTGGGTACATGCCCCCGGGTCACACTCTGCTGGGGTGCCCGCCCCCGGGGTACACTGTACTGAGGTGCCCGCCCCCG		-1	-1	-1	-1	-1	-1	0
10	68693423	G	GACCACCACCACCACCACCAACACCACCACCAACACCACCACCAACACCAACACCACCACCAACACCAAC	PASS	intergenic_region	MODIFIER	PCBP1-LOC102151723	gene11608-gene11609	intergenic_region	gene11608-gene11609		-1	n.68693423_68693424insACCACCACCACCACCACCAACACCACCACCAACACCACCACCAACACCAACACCACCACCAACACCAAC		-1	-1	-1	-1	-1	-1	0
11	9134264	T	A	GATKstd	downstream_gene_variant	MODIFIER	LOC100687370	gene11768	transcript	gene11768	pseudogene	-1	n.*1751T>A		-1	-1	-1	-1	-1	-1	1751
11	9134264	T	A	GATKstd	intergenic_region	MODIFIER	LOC100687370-LOC102151165	gene11768-gene11769	intergenic_region	gene11768-gene11769		-1	n.9134264T>A		-1	-1	-1	-1	-1	-1	0
11	10366826	A	G	GATKstd	intron_variant	MODIFIER	LOC100686900	gene11774	transcript	gene11774	pseudogene	1	n.60+19275T>C		-1	-1	-1	-1	-1	-1	0
11	10670838	T	A	GATKstd	upstream_gene_variant	MODIFIER	LOC608432	gene11778	transcript	gene11778	pseudogene	-1	n.-4287A>T		-1	-1	-1	-1	-1	-1	4287
11	10670838	T	A	GATKstd	intergenic_region	MODIFIER	LOC608432-LOC100856583	gene11778-gene11779	intergenic_region	gene11778-gene11779		-1	n.10670838T>A		-1	-1	-1	-1	-1	-1	0
11	11125320	G	A	GATKstd	intron_variant	MODIFIER	LOC102155594	gene11782	transcript	rna22608	protein_coding	9	c.1025-280G>A		-1	-1	-1	-1	-1	-1	0
11	11125321	C	CAAAT	PASS	intron_variant	MODIFIER	LOC102155594	gene11782	transcript	rna22608	protein_coding	9	c.1025-279_1025-278insAAAT		-1	-1	-1	-1	-1	-1	0
11	11125418	C	T	GATKstd	intron_variant	MODIFIER	LOC102155594	gene11782	transcript	rna22608	protein_coding	9	c.1025-182C>T		-1	-1	-1	-1	-1	-1	0
11	11434094	C	CGG	PASS	intergenic_region	MODIFIER	LOC102151636-LOC608550	gene11783-gene11784	intergenic_region	gene11783-gene11784		-1	n.11434094_11434095insGG		-1	-1	-1	-1	-1	-1	0
11	11434098	C	G	GATKstd	intergenic_region	MODIFIER	LOC102151636-LOC608550	gene11783-gene11784	intergenic_region	gene11783-gene11784		-1	n.11434098C>G		-1	-1	-1	-1	-1	-1	0
11	11434134	C	T	GATKstd	intergenic_region	MODIFIER	LOC102151636-LOC608550	gene11783-gene11784	intergenic_region	gene11783-gene11784		-1	n.11434134C>T		-1	-1	-1	-1	-1	-1	0
11	11434135	CG	C	PASS	intergenic_region	MODIFIER	LOC102151636-LOC608550	gene11783-gene11784	intergenic_region	gene11783-gene11784		-1	n.11434136delG		-1	-1	-1	-1	-1	-1	0
11	13288503	C	CGGGG	PASS	intron_variant	MODIFIER	CEP120	gene11801	transcript	rna22639	protein_coding	1	c.-34+18396_-34+18397insCCCC		-1	-1	-1	-1	-1	-1	0
11	13288503	C	CGGGG	PASS	intron_variant	MODIFIER	CEP120	gene11801	transcript	rna22640	protein_coding	1	c.-30+18396_-30+18397insCCCC		-1	-1	-1	-1	-1	-1	0
11	13288503	C	CGGGG	PASS	intron_variant	MODIFIER	CEP120	gene11801	transcript	rna22641	protein_coding	1	c.-148+18396_-148+18397insCCCC		-1	-1	-1	-1	-1	-1	0
11	16474250	G	T	PASS	intron_variant	MODIFIER	MEGF10	gene11829	transcript	rna22699	protein_coding	4	c.320-10054G>T		-1	-1	-1	-1	-1	-1	0
11	16474250	G	T	PASS	intron_variant	MODIFIER	MEGF10	gene11829	transcript	rna22700	protein_coding	4	c.320-10054G>T		-1	-1	-1	-1	-1	-1	0
11	16474250	G	T	PASS	intron_variant	MODIFIER	MEGF10	gene11829	transcript	rna22701	protein_coding	4	c.320-10054G>T		-1	-1	-1	-1	-1	-1	0
11	16474250	G	T	PASS	intron_variant	MODIFIER	MEGF10	gene11829	transcript	rna22702	protein_coding	4	c.320-10054G>T		-1	-1	-1	-1	-1	-1	0
11	16474250	G	T	PASS	intron_variant	MODIFIER	MEGF10	gene11829	transcript	rna22703	protein_coding	4	c.320-10054G>T		-1	-1	-1	-1	-1	-1	0
11	16474250	G	T	PASS	intron_variant	MODIFIER	MEGF10	gene11829	transcript	rna22704	protein_coding	4	c.320-10054G>T		-1	-1	-1	-1	-1	-1	0
11	16474251	A	T	PASS	intron_variant	MODIFIER	MEGF10	gene11829	transcript	rna22699	protein_coding	4	c.320-10053A>T		-1	-1	-1	-1	-1	-1	0
11	16474251	A	T	PASS	intron_variant	MODIFIER	MEGF10	gene11829	transcript	rna22700	protein_coding	4	c.320-10053A>T		-1	-1	-1	-1	-1	-1	0
11	16474251	A	T	PASS	intron_variant	MODIFIER	MEGF10	gene11829	transcript	rna22701	protein_coding	4	c.320-10053A>T		-1	-1	-1	-1	-1	-1	0
11	16474251	A	T	PASS	intron_variant	MODIFIER	MEGF10	gene11829	transcript	rna22702	protein_coding	4	c.320-10053A>T		-1	-1	-1	-1	-1	-1	0
11	16474251	A	T	PASS	intron_variant	MODIFIER	MEGF10	gene11829	transcript	rna22703	protein_coding	4	c.320-10053A>T		-1	-1	-1	-1	-1	-1	0
11	16474251	A	T	PASS	intron_variant	MODIFIER	MEGF10	gene11829	transcript	rna22704	protein_coding	4	c.320-10053A>T		-1	-1	-1	-1	-1	-1	0
11	16540311	G	T	PASS	intron_variant	MODIFIER	MEGF10	gene11829	transcript	rna22699	protein_coding	13	c.1694-5138G>T		-1	-1	-1	-1	-1	-1	0
11	16540311	G	T	PASS	intron_variant	MODIFIER	MEGF10	gene11829	transcript	rna22700	protein_coding	13	c.1694-5138G>T		-1	-1	-1	-1	-1	-1	0
11	16540311	G	T	PASS	intron_variant	MODIFIER	MEGF10	gene11829	transcript	rna22701	protein_coding	13	c.1694-5138G>T		-1	-1	-1	-1	-1	-1	0
11	16540311	G	T	PASS	intron_variant	MODIFIER	MEGF10	gene11829	transcript	rna22702	protein_coding	13	c.1694-5138G>T		-1	-1	-1	-1	-1	-1	0
11	16540311	G	T	PASS	intron_variant	MODIFIER	MEGF10	gene11829	transcript	rna22703	protein_coding	13	c.1694-5138G>T		-1	-1	-1	-1	-1	-1	0
11	16540311	G	T	PASS	intron_variant	MODIFIER	MEGF10	gene11829	transcript	rna22704	protein_coding	13	c.1694-5138G>T		-1	-1	-1	-1	-1	-1	0
11	16571174	G	A	PASS	3_prime_UTR_variant	MODIFIER	MEGF10	gene11829	transcript	rna22699	protein_coding	25	c.*3484G>A		-1	-1	-1	-1	-1	-1	3484
11	16571174	G	A	PASS	3_prime_UTR_variant	MODIFIER	MEGF10	gene11829	transcript	rna22700	protein_coding	25	c.*3484G>A		-1	-1	-1	-1	-1	-1	3484
11	16571174	G	A	PASS	3_prime_UTR_variant	MODIFIER	MEGF10	gene11829	transcript	rna22701	protein_coding	25	c.*3484G>A		-1	-1	-1	-1	-1	-1	3484
11	16571174	G	A	PASS	3_prime_UTR_variant	MODIFIER	MEGF10	gene11829	transcript	rna22702	protein_coding	25	c.*3073G>A		-1	-1	-1	-1	-1	-1	3073
11	16571174	G	A	PASS	3_prime_UTR_variant	MODIFIER	MEGF10	gene11829	transcript	rna22703	protein_coding	25	c.*3484G>A		-1	-1	-1	-1	-1	-1	3484
11	16571174	G	A	PASS	3_prime_UTR_variant	MODIFIER	MEGF10	gene11829	transcript	rna22704	protein_coding	25	c.*3484G>A		-1	-1	-1	-1	-1	-1	3484
11	16837275	GA	G	PASS	intron_variant	MODIFIER	LOC100685195	gene11834	transcript	rna22715	protein_coding	4	c.270+8459delA		-1	-1	-1	-1	-1	-1	0
11	16837275	GA	G	PASS	intron_variant	MODIFIER	LOC100685195	gene11834	transcript	rna22720	protein_coding	4	c.270+8459delA		-1	-1	-1	-1	-1	-1	0
11	16837275	GA	G	PASS	intron_variant	MODIFIER	LOC100685195	gene11834	transcript	rna22716	protein_coding	4	c.270+8459delA		-1	-1	-1	-1	-1	-1	0
11	16837275	GA	G	PASS	intron_variant	MODIFIER	LOC100685195	gene11834	transcript	rna22717	protein_coding	4	c.270+8459delA		-1	-1	-1	-1	-1	-1	0
11	16837275	GA	G	PASS	intron_variant	MODIFIER	LOC100685195	gene11834	transcript	rna22718	protein_coding	4	c.270+8459delA		-1	-1	-1	-1	-1	-1	0
11	16837275	GA	G	PASS	intron_variant	MODIFIER	LOC100685195	gene11834	transcript	rna22719	protein_coding	3	c.222+8459delA		-1	-1	-1	-1	-1	-1	0
11	16837275	GA	G	PASS	intron_variant	MODIFIER	LOC100685195	gene11834	transcript	rna22721	protein_coding	3	c.84+8459delA		-1	-1	-1	-1	-1	-1	0
11	16837275	GA	G	PASS	intron_variant	MODIFIER	LOC100685195	gene11834	transcript	rna22722	protein_coding	2	c.84+8459delA		-1	-1	-1	-1	-1	-1	0
11	16837281	T	TTTC	PASS	intron_variant	MODIFIER	LOC100685195	gene11834	transcript	rna22715	protein_coding	4	c.270+8464_270+8465insTTC		-1	-1	-1	-1	-1	-1	0
11	16837281	T	TTTC	PASS	intron_variant	MODIFIER	LOC100685195	gene11834	transcript	rna22720	protein_coding	4	c.270+8464_270+8465insTTC		-1	-1	-1	-1	-1	-1	0
11	16837281	T	TTTC	PASS	intron_variant	MODIFIER	LOC100685195	gene11834	transcript	rna22716	protein_coding	4	c.270+8464_270+8465insTTC		-1	-1	-1	-1	-1	-1	0
11	16837281	T	TTTC	PASS	intron_variant	MODIFIER	LOC100685195	gene11834	transcript	rna22717	protein_coding	4	c.270+8464_270+8465insTTC		-1	-1	-1	-1	-1	-1	0
11	16837281	T	TTTC	PASS	intron_variant	MODIFIER	LOC100685195	gene11834	transcript	rna22718	protein_coding	4	c.270+8464_270+8465insTTC		-1	-1	-1	-1	-1	-1	0
11	16837281	T	TTTC	PASS	intron_variant	MODIFIER	LOC100685195	gene11834	transcript	rna22719	protein_coding	3	c.222+8464_222+8465insTTC		-1	-1	-1	-1	-1	-1	0
11	16837281	T	TTTC	PASS	intron_variant	MODIFIER	LOC100685195	gene11834	transcript	rna22721	protein_coding	3	c.84+8464_84+8465insTTC		-1	-1	-1	-1	-1	-1	0
11	16837281	T	TTTC	PASS	intron_variant	MODIFIER	LOC100685195	gene11834	transcript	rna22722	protein_coding	2	c.84+8464_84+8465insTTC		-1	-1	-1	-1	-1	-1	0
11	17104440	G	A	PASS	intergenic_region	MODIFIER	LOC100685276-SLC12A2	gene11835-gene11836	intergenic_region	gene11835-gene11836		-1	n.17104440G>A		-1	-1	-1	-1	-1	-1	0
11	18688208	GA	G	PASS	intron_variant	MODIFIER	CHSY3	gene11845	transcript	rna22733	protein_coding	2	c.1092+63483delA		-1	-1	-1	-1	-1	-1	0
11	18688208	GA	G	PASS	intron_variant	MODIFIER	CHSY3	gene11845	transcript	rna22734	protein_coding	2	c.1092+63483delA		-1	-1	-1	-1	-1	-1	0
11	18889713	C	T	GATKstd	intergenic_region	MODIFIER	CHSY3-LOC100688508	gene11845-gene11847	intergenic_region	gene11845-gene11847		-1	n.18889713C>T		-1	-1	-1	-1	-1	-1	0
11	21677050	C	T	PASS	intron_variant	MODIFIER	FSTL4	gene11887	transcript	rna22818	protein_coding	4	c.299-18027G>A		-1	-1	-1	-1	-1	-1	0
11	21677050	C	T	PASS	intron_variant	MODIFIER	FSTL4	gene11887	transcript	rna22817	protein_coding	4	c.299-18027G>A		-1	-1	-1	-1	-1	-1	0
11	21950225	A	C	PASS	intergenic_region	MODIFIER	FSTL4-C11H5orf15	gene11887-gene11888	intergenic_region	gene11887-gene11888		-1	n.21950225A>C		-1	-1	-1	-1	-1	-1	0
11	22211355	G	A	PASS	intron_variant	MODIFIER	VDAC1	gene11889	transcript	rna22820	protein_coding	2	c.118-362C>T		-1	-1	-1	-1	-1	-1	0
11	22944890	A	G	GATKstd	intron_variant	MODIFIER	TXNDC15	gene11903	transcript	rna22858	protein_coding	1	c.67+773A>G		-1	-1	-1	-1	-1	-1	0
11	23342426	C	T	PASS	intergenic_region	MODIFIER	PITX1-LOC481514	gene11906-gene11907	intergenic_region	gene11906-gene11907		-1	n.23342426C>T		-1	-1	-1	-1	-1	-1	0
11	24821352	AAAGAAAG	A,*	PASS	intron_variant	MODIFIER	SPOCK1	gene11928	transcript	rna22900	protein_coding	6	c.607+1976_607+1982delCTTTCTT		-1	-1	-1	-1	-1	-1	0
11	25957761	G	A	PASS	intron_variant	MODIFIER	KDM3B	gene11949	transcript	rna22958	protein_coding	1	c.198+3190G>A		-1	-1	-1	-1	-1	-1	0
11	26507199	C	T	PASS	intron_variant	MODIFIER	SIL1	gene11959	transcript	rna22977	protein_coding	7	c.863+31631G>A		-1	-1	-1	-1	-1	-1	0
11	26507199	C	T	PASS	intron_variant	MODIFIER	SIL1	gene11959	transcript	rna22976	protein_coding	7	c.776+31631G>A		-1	-1	-1	-1	-1	-1	0
11	27192515	A	C	GATKstd	intergenic_region	MODIFIER	LOC100856006-IL33	gene11966-gene11967	intergenic_region	gene11966-gene11967		-1	n.27192515A>C		-1	-1	-1	-1	-1	-1	0
11	27428234	A	G	PASS	intron_variant	MODIFIER	UHRF2	gene11972	transcript	rna22997	protein_coding	3	c.647+4271A>G		-1	-1	-1	-1	-1	-1	0
11	27428234	A	G	PASS	intron_variant	MODIFIER	UHRF2	gene11972	transcript	rna22998	protein_coding	2	c.413+4271A>G		-1	-1	-1	-1	-1	-1	0
11	28016288	T	C	PASS	intron_variant	MODIFIER	KDM4C	gene11976	transcript	rna23002	protein_coding	18	c.2416-21119T>C		-1	-1	-1	-1	-1	-1	0
11	28016288	T	C	PASS	intron_variant	MODIFIER	KDM4C	gene11976	transcript	rna23003	protein_coding	18	c.2416-21119T>C		-1	-1	-1	-1	-1	-1	0
11	28016288	T	C	PASS	intron_variant	MODIFIER	KDM4C	gene11976	transcript	rna23004	protein_coding	17	c.2416-21119T>C		-1	-1	-1	-1	-1	-1	0
11	28016288	T	C	PASS	intron_variant	MODIFIER	KDM4C	gene11976	transcript	rna23005	protein_coding	19	c.2416-21119T>C		-1	-1	-1	-1	-1	-1	0
11	28016288	T	C	PASS	intron_variant	MODIFIER	KDM4C	gene11976	transcript	rna23006	protein_coding	17	c.2416-21119T>C		-1	-1	-1	-1	-1	-1	0
11	28067459	T	C	PASS	upstream_gene_variant	MODIFIER	LOC102151810	gene11979	transcript	rna23009	pseudogene	-1	n.-4807A>G		-1	-1	-1	-1	-1	-1	4807
11	28067459	T	C	PASS	upstream_gene_variant	MODIFIER	LOC102151810	gene11979	transcript	rna23008	pseudogene	-1	n.-4807A>G		-1	-1	-1	-1	-1	-1	4807
11	28067459	T	C	PASS	upstream_gene_variant	MODIFIER	LOC102151810	gene11979	transcript	rna23007	pseudogene	-1	n.-4805A>G		-1	-1	-1	-1	-1	-1	4805
11	28067459	T	C	PASS	intron_variant	MODIFIER	KDM4C	gene11976	transcript	rna23002	protein_coding	21	c.2823+4669T>C		-1	-1	-1	-1	-1	-1	0
11	28067459	T	C	PASS	intron_variant	MODIFIER	KDM4C	gene11976	transcript	rna23003	protein_coding	20	c.2772+4669T>C		-1	-1	-1	-1	-1	-1	0
11	28067459	T	C	PASS	intron_variant	MODIFIER	KDM4C	gene11976	transcript	rna23004	protein_coding	20	c.2823+4669T>C		-1	-1	-1	-1	-1	-1	0
11	28067459	T	C	PASS	intron_variant	MODIFIER	KDM4C	gene11976	transcript	rna23005	protein_coding	22	c.2823+4669T>C		-1	-1	-1	-1	-1	-1	0
11	28067459	T	C	PASS	intron_variant	MODIFIER	KDM4C	gene11976	transcript	rna23006	protein_coding	20	c.2823+4669T>C		-1	-1	-1	-1	-1	-1	0
11	28132136	G	C	PASS	intergenic_region	MODIFIER	KDM4C-LOC102152219	gene11976-gene11980	intergenic_region	gene11976-gene11980		-1	n.28132136G>C		-1	-1	-1	-1	-1	-1	0
11	28233561	G	A	PASS	intergenic_region	MODIFIER	KDM4C-LOC102152219	gene11976-gene11980	intergenic_region	gene11976-gene11980		-1	n.28233561G>A		-1	-1	-1	-1	-1	-1	0
11	28307595	CTG	C	PASS	intergenic_region	MODIFIER	KDM4C-LOC102152219	gene11976-gene11980	intergenic_region	gene11976-gene11980		-1	n.28307596_28307597delTG		-1	-1	-1	-1	-1	-1	0
11	28810382	G	A	PASS	intergenic_region	MODIFIER	TMEM261-LOC100685504	gene11981-gene11982	intergenic_region	gene11981-gene11982		-1	n.28810382G>A		-1	-1	-1	-1	-1	-1	0
11	29669237	G	A	PASS	intron_variant	MODIFIER	PTPRD	gene11983	transcript	rna23014	protein_coding	10	c.-104+85230C>T		-1	-1	-1	-1	-1	-1	0
11	29753670	C	T	PASS	intron_variant	MODIFIER	PTPRD	gene11983	transcript	rna23014	protein_coding	10	c.-104+797G>A		-1	-1	-1	-1	-1	-1	0
11	29843838	A	C	PASS	intron_variant	MODIFIER	PTPRD	gene11983	transcript	rna23014	protein_coding	9	c.-140+62813T>G		-1	-1	-1	-1	-1	-1	0
11	33637728	A	G	GATKstd	intergenic_region	MODIFIER	LOC481543-MPDZ	gene11999-gene12000	intergenic_region	gene11999-gene12000		-1	n.33637728A>G		-1	-1	-1	-1	-1	-1	0
11	33637729	G	C	GATKstd	intergenic_region	MODIFIER	LOC481543-MPDZ	gene11999-gene12000	intergenic_region	gene11999-gene12000		-1	n.33637729G>C		-1	-1	-1	-1	-1	-1	0
11	35353222	CT	C	PASS	intergenic_region	MODIFIER	FREM1-LOC106559479	gene12009-gene12010	intergenic_region	gene12009-gene12010		-1	n.35353223delT		-1	-1	-1	-1	-1	-1	0
11	35353233	TC	T	PASS	intergenic_region	MODIFIER	FREM1-LOC106559479	gene12009-gene12010	intergenic_region	gene12009-gene12010		-1	n.35353234delC		-1	-1	-1	-1	-1	-1	0
11	36004460	T	TC	PASS	intron_variant	MODIFIER	CCDC171	gene12016	transcript	rna23064	protein_coding	18	c.2699-3142_2699-3141insC		-1	-1	-1	-1	-1	-1	0
11	36004460	T	TC	PASS	intron_variant	MODIFIER	CCDC171	gene12016	transcript	rna23065	protein_coding	19	c.2699-3142_2699-3141insC		-1	-1	-1	-1	-1	-1	0
11	36004460	T	TC	PASS	intron_variant	MODIFIER	CCDC171	gene12016	transcript	rna23066	protein_coding	19	c.2699-3142_2699-3141insC		-1	-1	-1	-1	-1	-1	0
11	36004460	T	TC	PASS	intron_variant	MODIFIER	CCDC171	gene12016	transcript	rna23067	protein_coding	19	c.2681-3142_2681-3141insC		-1	-1	-1	-1	-1	-1	0
11	36004460	T	TC	PASS	intron_variant	MODIFIER	CCDC171	gene12016	transcript	rna23068	protein_coding	18	c.2606-3142_2606-3141insC		-1	-1	-1	-1	-1	-1	0
11	36004460	T	TC	PASS	intron_variant	MODIFIER	CCDC171	gene12016	transcript	rna23069	protein_coding	18	c.2567-3142_2567-3141insC		-1	-1	-1	-1	-1	-1	0
11	36004460	T	TC	PASS	intron_variant	MODIFIER	CCDC171	gene12016	transcript	rna23070	protein_coding	18	c.2699-3142_2699-3141insC		-1	-1	-1	-1	-1	-1	0
11	36004460	T	TC	PASS	intron_variant	MODIFIER	CCDC171	gene12016	transcript	rna23071	protein_coding	13	c.1997-3142_1997-3141insC		-1	-1	-1	-1	-1	-1	0
11	36482985	A	G	GATKstd	intergenic_region	MODIFIER	LOC100685584-BNC2	gene12018-gene12019	intergenic_region	gene12018-gene12019		-1	n.36482985A>G		-1	-1	-1	-1	-1	-1	0
11	37559615	C	CGCCCGGGCTCCGCGGG	PASS	downstream_gene_variant	MODIFIER	LOC102156029	gene12023	transcript	rna23086	pseudogene	-1	n.*4852_*4853insGCCCGGGCTCCGCGGG		-1	-1	-1	-1	-1	-1	4853
11	37559615	C	CGCCCGGGCTCCGCGGG	PASS	intergenic_region	MODIFIER	LOC102156029-SH3GL2	gene12023-gene12024	intergenic_region	gene12023-gene12024		-1	n.37559615_37559616insGCCCGGGCTCCGCGGG		-1	-1	-1	-1	-1	-1	0
11	38956152	T	TTTTTTTA	PASS	intron_variant	MODIFIER	PLIN2	gene12032	transcript	rna23097	protein_coding	4	c.226+1056_226+1057insTAAAAAA		-1	-1	-1	-1	-1	-1	0
11	38956152	T	TTTTTTTA	PASS	intron_variant	MODIFIER	PLIN2	gene12032	transcript	rna23098	pseudogene	4	n.451+1056_451+1057insTAAAAAA		-1	-1	-1	-1	-1	-1	0
11	38956152	T	TTTTTTTA	PASS	intron_variant	MODIFIER	PLIN2	gene12032	transcript	rna23099	protein_coding	4	c.226+1056_226+1057insTAAAAAA		-1	-1	-1	-1	-1	-1	0
11	39217600	A	AGGCATTAGCTTTTTTTTTTTTTTTTTTTTTTTTT	PASS	intron_variant	MODIFIER	ACER2	gene12037	transcript	rna23107	protein_coding	5	c.642-1520_642-1519insGGCATTAGCTTTTTTTTTTTTTTTTTTTTTTTTT		-1	-1	-1	-1	-1	-1	0
11	39217600	A	AGGCATTAGCTTTTTTTTTTTTTTTTTTTTTTTTT	PASS	intron_variant	MODIFIER	ACER2	gene12037	transcript	rna23106	protein_coding	4	c.504-1520_504-1519insGGCATTAGCTTTTTTTTTTTTTTTTTTTTTTTTT		-1	-1	-1	-1	-1	-1	0
11	39217600	A	AGGCATTAGCTTTTTTTTTTTTTTTTTTTTTTTTT	PASS	intron_variant	MODIFIER	ACER2	gene12037	transcript	rna23108	protein_coding	4	c.543-1520_543-1519insGGCATTAGCTTTTTTTTTTTTTTTTTTTTTTTTT		-1	-1	-1	-1	-1	-1	0
11	39383853	T	G	GATKstd	intron_variant	MODIFIER	SLC24A2	gene12038	transcript	rna23109	protein_coding	2	c.931-14045A>C		-1	-1	-1	-1	-1	-1	0
11	39383853	T	G	GATKstd	intron_variant	MODIFIER	SLC24A2	gene12038	transcript	rna23110	protein_coding	2	c.931-14045A>C		-1	-1	-1	-1	-1	-1	0
11	39384195	A	G	GATKstd	intron_variant	MODIFIER	SLC24A2	gene12038	transcript	rna23109	protein_coding	2	c.931-14387T>C		-1	-1	-1	-1	-1	-1	0
11	39384195	A	G	GATKstd	intron_variant	MODIFIER	SLC24A2	gene12038	transcript	rna23110	protein_coding	2	c.931-14387T>C		-1	-1	-1	-1	-1	-1	0
11	39384233	T	C	GATKstd	intron_variant	MODIFIER	SLC24A2	gene12038	transcript	rna23109	protein_coding	2	c.931-14425A>G		-1	-1	-1	-1	-1	-1	0
11	39384233	T	C	GATKstd	intron_variant	MODIFIER	SLC24A2	gene12038	transcript	rna23110	protein_coding	2	c.931-14425A>G		-1	-1	-1	-1	-1	-1	0
11	40511592	C	A	PASS	intron_variant	MODIFIER	FOCAD	gene12046	transcript	rna23121	protein_coding	27	c.3333-156C>A		-1	-1	-1	-1	-1	-1	0
11	40511592	C	A	PASS	intron_variant	MODIFIER	FOCAD	gene12046	transcript	rna23122	protein_coding	27	c.3330-156C>A		-1	-1	-1	-1	-1	-1	0
11	40511592	C	A	PASS	intron_variant	MODIFIER	FOCAD	gene12046	transcript	rna23125	protein_coding	24	c.3087-156C>A		-1	-1	-1	-1	-1	-1	0
11	45431962	C	G	GATKstd	upstream_gene_variant	MODIFIER	EQTN	gene12098	transcript	rna23197	protein_coding	-1	c.-749G>C		-1	-1	-1	-1	-1	-1	700
11	45431962	C	G	GATKstd	intergenic_region	MODIFIER	EQTN-LOC100687517	gene12098-gene12099	intergenic_region	gene12098-gene12099		-1	n.45431962C>G		-1	-1	-1	-1	-1	-1	0
11	45431979	A	G	GATKstd	upstream_gene_variant	MODIFIER	EQTN	gene12098	transcript	rna23197	protein_coding	-1	c.-766T>C		-1	-1	-1	-1	-1	-1	717
11	45431979	A	G	GATKstd	intergenic_region	MODIFIER	EQTN-LOC100687517	gene12098-gene12099	intergenic_region	gene12098-gene12099		-1	n.45431979A>G		-1	-1	-1	-1	-1	-1	0
11	53111903	A	C	PASS	intergenic_region	MODIFIER	MELK-PAX5	gene12221-gene12223	intergenic_region	gene12221-gene12223		-1	n.53111903A>C		-1	-1	-1	-1	-1	-1	0
11	53111905	T	C	PASS	intergenic_region	MODIFIER	MELK-PAX5	gene12221-gene12223	intergenic_region	gene12221-gene12223		-1	n.53111905T>C		-1	-1	-1	-1	-1	-1	0
11	53111907	A	C	PASS	intergenic_region	MODIFIER	MELK-PAX5	gene12221-gene12223	intergenic_region	gene12221-gene12223		-1	n.53111907A>C		-1	-1	-1	-1	-1	-1	0
11	53111908	T	A	PASS	intergenic_region	MODIFIER	MELK-PAX5	gene12221-gene12223	intergenic_region	gene12221-gene12223		-1	n.53111908T>A		-1	-1	-1	-1	-1	-1	0
11	53111910	T	A	PASS	intergenic_region	MODIFIER	MELK-PAX5	gene12221-gene12223	intergenic_region	gene12221-gene12223		-1	n.53111910T>A		-1	-1	-1	-1	-1	-1	0
11	53111913	A	C	PASS	intergenic_region	MODIFIER	MELK-PAX5	gene12221-gene12223	intergenic_region	gene12221-gene12223		-1	n.53111913A>C		-1	-1	-1	-1	-1	-1	0
11	53111918	T	A	GATKstd	intergenic_region	MODIFIER	MELK-PAX5	gene12221-gene12223	intergenic_region	gene12221-gene12223		-1	n.53111918T>A		-1	-1	-1	-1	-1	-1	0
11	56162230	GCT	G	PASS	intergenic_region	MODIFIER	COL15A1-TGFBR1	gene12264-gene12267	intergenic_region	gene12264-gene12267		-1	n.56162231_56162232delCT		-1	-1	-1	-1	-1	-1	0
11	56688644	ATATATACATATATAT	A,AACATATATAT	PASS	intron_variant	MODIFIER	LOC100684471	gene12273	transcript	gene12273	pseudogene	1	n.23-17116_23-17112delATATA		-1	-1	-1	-1	-1	-1	0
11	56688644	ATATATACATATATAT	A,AACATATATAT	PASS	intron_variant	MODIFIER	LOC100684471	gene12273	transcript	gene12273	pseudogene	1	n.23-17126_23-17112delATATATATGTATATA		-1	-1	-1	-1	-1	-1	0
11	56804128	G	GGCGGCGGCGGCGGCGGCGGCGGCGGCGGCGGCGGCGGCGGCGGCGGCGGCGGCGGCC	PASS	upstream_gene_variant	MODIFIER	NR4A3	gene12276	transcript	rna23574	protein_coding	-1	c.-8676_-8675insGCGGCGGCGGCGGCGGCGGCGGCGGCGGCGGCGGCGGCGGCGGCGGCGGCGGCGGCC		-1	-1	-1	-1	-1	-1	2378
11	56804128	G	GGCGGCGGCGGCGGCGGCGGCGGCGGCGGCGGCGGCGGCGGCGGCGGCGGCGGCGGCC	PASS	intergenic_region	MODIFIER	LOC102153773-NR4A3	gene12275-gene12276	intergenic_region	gene12275-gene12276		-1	n.56804128_56804129insGCGGCGGCGGCGGCGGCGGCGGCGGCGGCGGCGGCGGCGGCGGCGGCGGCGGCGGCC		-1	-1	-1	-1	-1	-1	0
11	57259425	T	A	GATKstd	upstream_gene_variant	MODIFIER	TEX10	gene12280	transcript	rna23585	protein_coding	-1	c.-3587A>T		-1	-1	-1	-1	-1	-1	3582
11	57259425	T	A	GATKstd	upstream_gene_variant	MODIFIER	TEX10	gene12280	transcript	rna23584	protein_coding	-1	c.-3587A>T		-1	-1	-1	-1	-1	-1	3582
11	57259425	T	A	GATKstd	intergenic_region	MODIFIER	TEX10-LOC481631	gene12280-gene12281	intergenic_region	gene12280-gene12281		-1	n.57259425T>A		-1	-1	-1	-1	-1	-1	0
11	68546667	T	G	PASS	3_prime_UTR_variant	MODIFIER	COL27A1	gene12404	transcript	rna23801	protein_coding	58	c.*186T>G		-1	-1	-1	-1	-1	-1	186
11	68746206	G	A	GATKstd	intergenic_region	MODIFIER	LOC102151944-LOC612591	gene12410-gene12411	intergenic_region	gene12410-gene12411		-1	n.68746206G>A		-1	-1	-1	-1	-1	-1	0
12	77910	A	G	GATKstd	intergenic_region	MODIFIER	ENPP3	gene12451	intergenic_region	gene12451		-1	n.77910A>G		-1	-1	-1	-1	-1	-1	0
12	446442	T	TTTTGACTCTTCTTTAA	PASS	intron_variant	MODIFIER	ATAT1	gene12464	transcript	rna23913	protein_coding	6	c.537+3012_537+3013insTTTGACTCTTCTTTAA		-1	-1	-1	-1	-1	-1	0
12	446442	T	TTTTGACTCTTCTTTAA	PASS	intron_variant	MODIFIER	ATAT1	gene12464	transcript	rna23915	protein_coding	6	c.537+3012_537+3013insTTTGACTCTTCTTTAA		-1	-1	-1	-1	-1	-1	0
12	446442	T	TTTTGACTCTTCTTTAA	PASS	intron_variant	MODIFIER	ATAT1	gene12464	transcript	rna23914	protein_coding	6	c.537+3012_537+3013insTTTGACTCTTCTTTAA		-1	-1	-1	-1	-1	-1	0
12	446442	T	TTTTGACTCTTCTTTAA	PASS	intron_variant	MODIFIER	ATAT1	gene12464	transcript	rna23916	protein_coding	6	c.537+3012_537+3013insTTTGACTCTTCTTTAA		-1	-1	-1	-1	-1	-1	0
12	446442	T	TTTTGACTCTTCTTTAA	PASS	intron_variant	MODIFIER	ATAT1	gene12464	transcript	rna23917	protein_coding	6	c.537+3012_537+3013insTTTGACTCTTCTTTAA		-1	-1	-1	-1	-1	-1	0
12	446442	T	TTTTGACTCTTCTTTAA	PASS	intron_variant	MODIFIER	ATAT1	gene12464	transcript	rna23918	protein_coding	6	c.537+3012_537+3013insTTTGACTCTTCTTTAA		-1	-1	-1	-1	-1	-1	0
12	446442	T	TTTTGACTCTTCTTTAA	PASS	intron_variant	MODIFIER	ATAT1	gene12464	transcript	rna23919	protein_coding	6	c.408+3012_408+3013insTTTGACTCTTCTTTAA		-1	-1	-1	-1	-1	-1	0
12	446450	A	T	GATKstd	intron_variant	MODIFIER	ATAT1	gene12464	transcript	rna23913	protein_coding	6	c.537+3020A>T		-1	-1	-1	-1	-1	-1	0
12	446450	A	T	GATKstd	intron_variant	MODIFIER	ATAT1	gene12464	transcript	rna23915	protein_coding	6	c.537+3020A>T		-1	-1	-1	-1	-1	-1	0
12	446450	A	T	GATKstd	intron_variant	MODIFIER	ATAT1	gene12464	transcript	rna23914	protein_coding	6	c.537+3020A>T		-1	-1	-1	-1	-1	-1	0
12	446450	A	T	GATKstd	intron_variant	MODIFIER	ATAT1	gene12464	transcript	rna23916	protein_coding	6	c.537+3020A>T		-1	-1	-1	-1	-1	-1	0
12	446450	A	T	GATKstd	intron_variant	MODIFIER	ATAT1	gene12464	transcript	rna23917	protein_coding	6	c.537+3020A>T		-1	-1	-1	-1	-1	-1	0
12	446450	A	T	GATKstd	intron_variant	MODIFIER	ATAT1	gene12464	transcript	rna23918	protein_coding	6	c.537+3020A>T		-1	-1	-1	-1	-1	-1	0
12	446450	A	T	GATKstd	intron_variant	MODIFIER	ATAT1	gene12464	transcript	rna23919	protein_coding	6	c.408+3020A>T		-1	-1	-1	-1	-1	-1	0
12	2806990	C	CA	PASS	upstream_gene_variant	MODIFIER	KIFC1	gene12605	transcript	rna24207	protein_coding	-1	c.-1715_-1714insA		-1	-1	-1	-1	-1	-1	1548
12	2806990	C	CA	PASS	upstream_gene_variant	MODIFIER	KIFC1	gene12605	transcript	rna24205	protein_coding	-1	c.-6759_-6758insA		-1	-1	-1	-1	-1	-1	1335
12	2806990	C	CA	PASS	upstream_gene_variant	MODIFIER	KIFC1	gene12605	transcript	rna24206	protein_coding	-1	c.-6759_-6758insA		-1	-1	-1	-1	-1	-1	1335
12	2806990	C	CA	PASS	upstream_gene_variant	MODIFIER	KIFC1	gene12605	transcript	rna24209	protein_coding	-1	c.-1715_-1714insA		-1	-1	-1	-1	-1	-1	1654
12	2806990	C	CA	PASS	upstream_gene_variant	MODIFIER	KIFC1	gene12605	transcript	rna24210	protein_coding	-1	c.-1715_-1714insA		-1	-1	-1	-1	-1	-1	1654
12	2806990	C	CA	PASS	upstream_gene_variant	MODIFIER	KIFC1	gene12605	transcript	rna24208	protein_coding	-1	c.-1715_-1714insA		-1	-1	-1	-1	-1	-1	1654
12	2806990	C	CA	PASS	intergenic_region	MODIFIER	LOC100687642-KIFC1	gene12604-gene12605	intergenic_region	gene12604-gene12605		-1	n.2806990_2806991insA		-1	-1	-1	-1	-1	-1	0
12	3833506	CTTTCTTTCTT	C	PASS	upstream_gene_variant	MODIFIER	SPDEF	gene12629	transcript	rna24263	protein_coding	-1	c.-12183_-12174delAAGAAAGAAA		-1	-1	-1	-1	-1	-1	1795
12	3833506	CTTTCTTTCTT	C	PASS	upstream_gene_variant	MODIFIER	SPDEF	gene12629	transcript	rna24262	protein_coding	-1	c.-12183_-12174delAAGAAAGAAA		-1	-1	-1	-1	-1	-1	1795
12	3833506	CTTTCTTTCTT	C	PASS	intergenic_region	MODIFIER	SPDEF-C12H6orf106	gene12629-gene12630	intergenic_region	gene12629-gene12630		-1	n.3833507_3833516delTTTCTTTCTT		-1	-1	-1	-1	-1	-1	0
12	6524937	A	AAAACCGCTTTACACCCTGAGACGGTTTTCCACTCCATCTTCTCCTTCTGTACCCTTCATCCCTTCTTGTCACCACCTATTTTGAGGCCATCCCGCCTTC	PASS	upstream_gene_variant	MODIFIER	CCDC167	gene12686	transcript	rna24379	protein_coding	-1	c.-241_-240insGAAGGCGGGATGGCCTCAAAATAGGTGGTGACAAGAAGGGATGAAGGGTACAGAAGGAGAAGATGGAGTGGAAAACCGTCTCAGGGTGTAAAGCGGTTT		-1	-1	-1	-1	-1	-1	137
12	6524937	A	AAAACCGCTTTACACCCTGAGACGGTTTTCCACTCCATCTTCTCCTTCTGTACCCTTCATCCCTTCTTGTCACCACCTATTTTGAGGCCATCCCGCCTTC	PASS	upstream_gene_variant	MODIFIER	CCDC167	gene12686	transcript	rna24381	pseudogene	-1	n.-581_-580insGAAGGCGGGATGGCCTCAAAATAGGTGGTGACAAGAAGGGATGAAGGGTACAGAAGGAGAAGATGGAGTGGAAAACCGTCTCAGGGTGTAAAGCGGTTT		-1	-1	-1	-1	-1	-1	581
12	6524937	A	AAAACCGCTTTACACCCTGAGACGGTTTTCCACTCCATCTTCTCCTTCTGTACCCTTCATCCCTTCTTGTCACCACCTATTTTGAGGCCATCCCGCCTTC	PASS	upstream_gene_variant	MODIFIER	CCDC167	gene12686	transcript	rna24380	protein_coding	-1	c.-241_-240insGAAGGCGGGATGGCCTCAAAATAGGTGGTGACAAGAAGGGATGAAGGGTACAGAAGGAGAAGATGGAGTGGAAAACCGTCTCAGGGTGTAAAGCGGTTT		-1	-1	-1	-1	-1	-1	161
12	6524937	A	AAAACCGCTTTACACCCTGAGACGGTTTTCCACTCCATCTTCTCCTTCTGTACCCTTCATCCCTTCTTGTCACCACCTATTTTGAGGCCATCCCGCCTTC	PASS	intergenic_region	MODIFIER	CCDC167-MDGA1	gene12686-gene12687	intergenic_region	gene12686-gene12687		-1	n.6524937_6524938insAAACCGCTTTACACCCTGAGACGGTTTTCCACTCCATCTTCTCCTTCTGTACCCTTCATCCCTTCTTGTCACCACCTATTTTGAGGCCATCCCGCCTTC		-1	-1	-1	-1	-1	-1	0
12	12932718	G	A	GATKstd	intergenic_region	MODIFIER	CDC5L-SUPT3H	gene12801-gene12802	intergenic_region	gene12801-gene12802		-1	n.12932718G>A		-1	-1	-1	-1	-1	-1	0
12	12932719	C	T	GATKstd	intergenic_region	MODIFIER	CDC5L-SUPT3H	gene12801-gene12802	intergenic_region	gene12801-gene12802		-1	n.12932719C>T		-1	-1	-1	-1	-1	-1	0
12	13735863	G	A	GATKstd	intron_variant	MODIFIER	RUNX2	gene12804	transcript	rna24635	protein_coding	5	c.520+1159G>A		-1	-1	-1	-1	-1	-1	0
12	16660958	A	T	GATKstd	intron_variant	MODIFIER	LOC100686503	gene12832	transcript	gene12832	pseudogene	3	n.576+7151T>A		-1	-1	-1	-1	-1	-1	0
12	16660966	G	C	GATKstd	intron_variant	MODIFIER	LOC100686503	gene12832	transcript	gene12832	pseudogene	3	n.576+7143C>G		-1	-1	-1	-1	-1	-1	0
12	21796204	A	T	GATKstd	intron_variant	MODIFIER	TINAG	gene12896	transcript	rna24810	protein_coding	3	c.509+363A>T		-1	-1	-1	-1	-1	-1	0
12	23315631	T	G	GATKstd	intergenic_region	MODIFIER	BMP5-COL21A1	gene12904-gene12905	intergenic_region	gene12904-gene12905		-1	n.23315631T>G		-1	-1	-1	-1	-1	-1	0
12	39027335	A	T	GATKstd	downstream_gene_variant	MODIFIER	MEI4	gene13001	transcript	rna24967	protein_coding	-1	c.*3471A>T		-1	-1	-1	-1	-1	-1	3373
12	39027335	A	T	GATKstd	downstream_gene_variant	MODIFIER	RPL37	gene13003	transcript	rna24970	protein_coding	-1	c.*55A>T		-1	-1	-1	-1	-1	-1	13
12	39027335	A	T	GATKstd	downstream_gene_variant	MODIFIER	MEI4	gene13001	transcript	rna24968	protein_coding	-1	c.*3471A>T		-1	-1	-1	-1	-1	-1	3373
12	39027335	A	T	GATKstd	downstream_gene_variant	MODIFIER	MEI4	gene13001	transcript	rna24969	protein_coding	-1	c.*3471A>T		-1	-1	-1	-1	-1	-1	3373
12	39027335	A	T	GATKstd	intergenic_region	MODIFIER	RPL37-LOC100686404	gene13003-gene13004	intergenic_region	gene13003-gene13004		-1	n.39027335A>T		-1	-1	-1	-1	-1	-1	0
12	39735493	C	G	GATKstd	intergenic_region	MODIFIER	LOC102153674-LOC106559590	gene13007-gene13008	intergenic_region	gene13007-gene13008		-1	n.39735493C>G		-1	-1	-1	-1	-1	-1	0
12	40172809	A	C	GATKstd	upstream_gene_variant	MODIFIER	HMGN3	gene13013	transcript	rna24980	protein_coding	-1	c.-4543T>G		-1	-1	-1	-1	-1	-1	4488
12	40172809	A	C	GATKstd	upstream_gene_variant	MODIFIER	HMGN3	gene13013	transcript	rna24979	pseudogene	-1	n.-4481T>G		-1	-1	-1	-1	-1	-1	4481
12	40172809	A	C	GATKstd	intergenic_region	MODIFIER	HMGN3-LCA5	gene13013-gene13014	intergenic_region	gene13013-gene13014		-1	n.40172809A>C		-1	-1	-1	-1	-1	-1	0
12	40777261	AAAAAT	A	PASS	intergenic_region	MODIFIER	LOC100686981-ELOVL4	gene13017-gene13018	intergenic_region	gene13017-gene13018		-1	n.40777262_40777266delAAAAT		-1	-1	-1	-1	-1	-1	0
12	43278968	G	GGGAAACGCCA	PASS	intergenic_region	MODIFIER	TPBG-UBE3D	gene13030-gene13031	intergenic_region	gene13030-gene13031		-1	n.43278968_43278969insGGAAACGCCA		-1	-1	-1	-1	-1	-1	0
12	46022036	T	A	GATKstd	intergenic_region	MODIFIER	LOC102152711-LOC100688390	gene13061-gene13062	intergenic_region	gene13061-gene13062		-1	n.46022036T>A		-1	-1	-1	-1	-1	-1	0
12	46022040	A	C	GATKstd	intergenic_region	MODIFIER	LOC102152711-LOC100688390	gene13061-gene13062	intergenic_region	gene13061-gene13062		-1	n.46022040A>C		-1	-1	-1	-1	-1	-1	0
12	46022041	T	A	GATKstd	intergenic_region	MODIFIER	LOC102152711-LOC100688390	gene13061-gene13062	intergenic_region	gene13061-gene13062		-1	n.46022041T>A		-1	-1	-1	-1	-1	-1	0
12	54581112	C	CCCCTCGCTCCCCCCTCCCCCCGTCCCTCCCTCCCTCCCGGCCGCGTGCCTCCTCCCTCCCCTCCCCTCCCCTCCCCTCCCCCCTCCCTCCCGCGGAGCCGGAGATGG,CCCCTCGCTCCCCCCTCCCCCCGTCCCTCCCTCCCTCCCTCCCGGCCGCGTGCCTCCTCCCTCCCCTCCCCTCCCCCCTCCCTCCCGCGGAGCCGGAGATGGGCAGAGAGCGCGCGCGGCGCA	PASS	upstream_gene_variant	MODIFIER	FUT9	gene13122	transcript	rna25163	protein_coding	-1	c.-190314_-190313insCCCTCGCTCCCCCCTCCCCCCGTCCCTCCCTCCCTCCCGGCCGCGTGCCTCCTCCCTCCCCTCCCCTCCCCTCCCCTCCCCCCTCCCTCCCGCGGAGCCGGAGATGG		-1	-1	-1	-1	-1	-1	167
12	54581112	C	CCCCTCGCTCCCCCCTCCCCCCGTCCCTCCCTCCCTCCCGGCCGCGTGCCTCCTCCCTCCCCTCCCCTCCCCTCCCCTCCCCCCTCCCTCCCGCGGAGCCGGAGATGG,CCCCTCGCTCCCCCCTCCCCCCGTCCCTCCCTCCCTCCCTCCCGGCCGCGTGCCTCCTCCCTCCCCTCCCCTCCCCCCTCCCTCCCGCGGAGCCGGAGATGGGCAGAGAGCGCGCGCGGCGCA	PASS	upstream_gene_variant	MODIFIER	FUT9	gene13122	transcript	rna25163	protein_coding	-1	c.-190314_-190313insCCCTCGCTCCCCCCTCCCCCCGTCCCTCCCTCCCTCCCTCCCGGCCGCGTGCCTCCTCCCTCCCCTCCCCTCCCCCCTCCCTCCCGCGGAGCCGGAGATGGGCAGAGAGCGCGCGCGGCGCA		-1	-1	-1	-1	-1	-1	167
12	54581112	C	CCCCTCGCTCCCCCCTCCCCCCGTCCCTCCCTCCCTCCCGGCCGCGTGCCTCCTCCCTCCCCTCCCCTCCCCTCCCCTCCCCCCTCCCTCCCGCGGAGCCGGAGATGG,CCCCTCGCTCCCCCCTCCCCCCGTCCCTCCCTCCCTCCCTCCCGGCCGCGTGCCTCCTCCCTCCCCTCCCCTCCCCCCTCCCTCCCGCGGAGCCGGAGATGGGCAGAGAGCGCGCGCGGCGCA	PASS	upstream_gene_variant	MODIFIER	FUT9	gene13122	transcript	rna25164	protein_coding	-1	c.-190314_-190313insCCCTCGCTCCCCCCTCCCCCCGTCCCTCCCTCCCTCCCGGCCGCGTGCCTCCTCCCTCCCCTCCCCTCCCCTCCCCTCCCCCCTCCCTCCCGCGGAGCCGGAGATGG		-1	-1	-1	-1	-1	-1	167
12	54581112	C	CCCCTCGCTCCCCCCTCCCCCCGTCCCTCCCTCCCTCCCGGCCGCGTGCCTCCTCCCTCCCCTCCCCTCCCCTCCCCTCCCCCCTCCCTCCCGCGGAGCCGGAGATGG,CCCCTCGCTCCCCCCTCCCCCCGTCCCTCCCTCCCTCCCTCCCGGCCGCGTGCCTCCTCCCTCCCCTCCCCTCCCCCCTCCCTCCCGCGGAGCCGGAGATGGGCAGAGAGCGCGCGCGGCGCA	PASS	upstream_gene_variant	MODIFIER	FUT9	gene13122	transcript	rna25164	protein_coding	-1	c.-190314_-190313insCCCTCGCTCCCCCCTCCCCCCGTCCCTCCCTCCCTCCCTCCCGGCCGCGTGCCTCCTCCCTCCCCTCCCCTCCCCCCTCCCTCCCGCGGAGCCGGAGATGGGCAGAGAGCGCGCGCGGCGCA		-1	-1	-1	-1	-1	-1	167
12	54581112	C	CCCCTCGCTCCCCCCTCCCCCCGTCCCTCCCTCCCTCCCGGCCGCGTGCCTCCTCCCTCCCCTCCCCTCCCCTCCCCTCCCCCCTCCCTCCCGCGGAGCCGGAGATGG,CCCCTCGCTCCCCCCTCCCCCCGTCCCTCCCTCCCTCCCTCCCGGCCGCGTGCCTCCTCCCTCCCCTCCCCTCCCCCCTCCCTCCCGCGGAGCCGGAGATGGGCAGAGAGCGCGCGCGGCGCA	PASS	upstream_gene_variant	MODIFIER	FUT9	gene13122	transcript	rna25165	protein_coding	-1	c.-190314_-190313insCCCTCGCTCCCCCCTCCCCCCGTCCCTCCCTCCCTCCCGGCCGCGTGCCTCCTCCCTCCCCTCCCCTCCCCTCCCCTCCCCCCTCCCTCCCGCGGAGCCGGAGATGG		-1	-1	-1	-1	-1	-1	167
12	54581112	C	CCCCTCGCTCCCCCCTCCCCCCGTCCCTCCCTCCCTCCCGGCCGCGTGCCTCCTCCCTCCCCTCCCCTCCCCTCCCCTCCCCCCTCCCTCCCGCGGAGCCGGAGATGG,CCCCTCGCTCCCCCCTCCCCCCGTCCCTCCCTCCCTCCCTCCCGGCCGCGTGCCTCCTCCCTCCCCTCCCCTCCCCCCTCCCTCCCGCGGAGCCGGAGATGGGCAGAGAGCGCGCGCGGCGCA	PASS	upstream_gene_variant	MODIFIER	FUT9	gene13122	transcript	rna25165	protein_coding	-1	c.-190314_-190313insCCCTCGCTCCCCCCTCCCCCCGTCCCTCCCTCCCTCCCTCCCGGCCGCGTGCCTCCTCCCTCCCCTCCCCTCCCCCCTCCCTCCCGCGGAGCCGGAGATGGGCAGAGAGCGCGCGCGGCGCA		-1	-1	-1	-1	-1	-1	167
12	54581112	C	CCCCTCGCTCCCCCCTCCCCCCGTCCCTCCCTCCCTCCCGGCCGCGTGCCTCCTCCCTCCCCTCCCCTCCCCTCCCCTCCCCCCTCCCTCCCGCGGAGCCGGAGATGG,CCCCTCGCTCCCCCCTCCCCCCGTCCCTCCCTCCCTCCCTCCCGGCCGCGTGCCTCCTCCCTCCCCTCCCCTCCCCCCTCCCTCCCGCGGAGCCGGAGATGGGCAGAGAGCGCGCGCGGCGCA	PASS	upstream_gene_variant	MODIFIER	FUT9	gene13122	transcript	rna25166	protein_coding	-1	c.-190314_-190313insCCCTCGCTCCCCCCTCCCCCCGTCCCTCCCTCCCTCCCGGCCGCGTGCCTCCTCCCTCCCCTCCCCTCCCCTCCCCTCCCCCCTCCCTCCCGCGGAGCCGGAGATGG		-1	-1	-1	-1	-1	-1	167
12	54581112	C	CCCCTCGCTCCCCCCTCCCCCCGTCCCTCCCTCCCTCCCGGCCGCGTGCCTCCTCCCTCCCCTCCCCTCCCCTCCCCTCCCCCCTCCCTCCCGCGGAGCCGGAGATGG,CCCCTCGCTCCCCCCTCCCCCCGTCCCTCCCTCCCTCCCTCCCGGCCGCGTGCCTCCTCCCTCCCCTCCCCTCCCCCCTCCCTCCCGCGGAGCCGGAGATGGGCAGAGAGCGCGCGCGGCGCA	PASS	upstream_gene_variant	MODIFIER	FUT9	gene13122	transcript	rna25166	protein_coding	-1	c.-190314_-190313insCCCTCGCTCCCCCCTCCCCCCGTCCCTCCCTCCCTCCCTCCCGGCCGCGTGCCTCCTCCCTCCCCTCCCCTCCCCCCTCCCTCCCGCGGAGCCGGAGATGGGCAGAGAGCGCGCGCGGCGCA		-1	-1	-1	-1	-1	-1	167
12	54581112	C	CCCCTCGCTCCCCCCTCCCCCCGTCCCTCCCTCCCTCCCGGCCGCGTGCCTCCTCCCTCCCCTCCCCTCCCCTCCCCTCCCCCCTCCCTCCCGCGGAGCCGGAGATGG,CCCCTCGCTCCCCCCTCCCCCCGTCCCTCCCTCCCTCCCTCCCGGCCGCGTGCCTCCTCCCTCCCCTCCCCTCCCCCCTCCCTCCCGCGGAGCCGGAGATGGGCAGAGAGCGCGCGCGGCGCA	PASS	intergenic_region	MODIFIER	LOC102152033-FUT9	gene13121-gene13122	intergenic_region	gene13121-gene13122		-1	n.54581112_54581113insCCCTCGCTCCCCCCTCCCCCCGTCCCTCCCTCCCTCCCGGCCGCGTGCCTCCTCCCTCCCCTCCCCTCCCCTCCCCTCCCCCCTCCCTCCCGCGGAGCCGGAGATGG		-1	-1	-1	-1	-1	-1	0
12	54581112	C	CCCCTCGCTCCCCCCTCCCCCCGTCCCTCCCTCCCTCCCGGCCGCGTGCCTCCTCCCTCCCCTCCCCTCCCCTCCCCTCCCCCCTCCCTCCCGCGGAGCCGGAGATGG,CCCCTCGCTCCCCCCTCCCCCCGTCCCTCCCTCCCTCCCTCCCGGCCGCGTGCCTCCTCCCTCCCCTCCCCTCCCCCCTCCCTCCCGCGGAGCCGGAGATGGGCAGAGAGCGCGCGCGGCGCA	PASS	intergenic_region	MODIFIER	LOC102152033-FUT9	gene13121-gene13122	intergenic_region	gene13121-gene13122		-1	n.54581112_54581113insCCCTCGCTCCCCCCTCCCCCCGTCCCTCCCTCCCTCCCTCCCGGCCGCGTGCCTCCTCCCTCCCCTCCCCTCCCCCCTCCCTCCCGCGGAGCCGGAGATGGGCAGAGAGCGCGCGCGGCGCA		-1	-1	-1	-1	-1	-1	0
12	61265880	G	T	GATKstd	intergenic_region	MODIFIER	LOC100683004-LOC100683149	gene13166-gene13167	intergenic_region	gene13166-gene13167		-1	n.61265880G>T		-1	-1	-1	-1	-1	-1	0
12	63791987	C	CTTTTTTTTTTT	PASS	intergenic_region	MODIFIER	ATG5-AIM1	gene13180-gene13181	intergenic_region	gene13180-gene13181		-1	n.63791987_63791988insTTTTTTTTTTT		-1	-1	-1	-1	-1	-1	0
12	66059199	A	ATTTTATTTT	PASS	upstream_gene_variant	MODIFIER	SESN1	gene13202	transcript	rna25287	protein_coding	-1	c.-2313_-2312insAAAATAAAA		-1	-1	-1	-1	-1	-1	1879
12	66059199	A	ATTTTATTTT	PASS	intron_variant	MODIFIER	CEP57L1	gene13203	transcript	rna25291	protein_coding	1	c.-134+753_-134+754insTTTTATTTT		-1	-1	-1	-1	-1	-1	0
12	66059199	A	ATTTTATTTT	PASS	intron_variant	MODIFIER	CEP57L1	gene13203	transcript	rna25290	protein_coding	1	c.-87+753_-87+754insTTTTATTTT		-1	-1	-1	-1	-1	-1	0
12	66059199	A	ATTTTATTTT	PASS	intron_variant	MODIFIER	CEP57L1	gene13203	transcript	rna25289	protein_coding	1	c.-87+753_-87+754insTTTTATTTT		-1	-1	-1	-1	-1	-1	0
12	66059199	A	ATTTTATTTT	PASS	intron_variant	MODIFIER	CEP57L1	gene13203	transcript	rna25292	protein_coding	1	c.-87+753_-87+754insTTTTATTTT		-1	-1	-1	-1	-1	-1	0
12	66059199	A	ATTTTATTTT	PASS	intron_variant	MODIFIER	CEP57L1	gene13203	transcript	rna25293	protein_coding	1	c.-80+753_-80+754insTTTTATTTT		-1	-1	-1	-1	-1	-1	0
12	66059199	A	ATTTTATTTT	PASS	intron_variant	MODIFIER	CEP57L1	gene13203	transcript	rna25294	protein_coding	1	c.-4+753_-4+754insTTTTATTTT		-1	-1	-1	-1	-1	-1	0
12	67213870	C	T	GATKstd	intergenic_region	MODIFIER	LOC100685480-CDK19	gene13223-gene13224	intergenic_region	gene13223-gene13224		-1	n.67213870C>T		-1	-1	-1	-1	-1	-1	0
12	71573417	A	T	GATKstd	intergenic_region	MODIFIER	HS3ST5-FRK	gene13247-gene13248	intergenic_region	gene13247-gene13248		-1	n.71573417A>T		-1	-1	-1	-1	-1	-1	0
13	12394149	T	C	PASS	intergenic_region	MODIFIER	LOC106559613-CSMD3	gene13387-gene13388	intergenic_region	gene13387-gene13388		-1	n.12394149T>C		-1	-1	-1	-1	-1	-1	0
13	13914638	C	G	GATKstd	intergenic_region	MODIFIER	LOC100686713-LOC106559611	gene13392-gene13393	intergenic_region	gene13392-gene13393		-1	n.13914638C>G		-1	-1	-1	-1	-1	-1	0
13	13914672	C	A	GATKstd	intergenic_region	MODIFIER	LOC100686713-LOC106559611	gene13392-gene13393	intergenic_region	gene13392-gene13393		-1	n.13914672C>A		-1	-1	-1	-1	-1	-1	0
13	21397930	C	CCGGG	PASS	downstream_gene_variant	MODIFIER	ZHX2	gene13439	transcript	rna25715	protein_coding	-1	c.*18098_*18099insCGGG		-1	-1	-1	-1	-1	-1	4175
13	21397930	C	CCGGG	PASS	downstream_gene_variant	MODIFIER	ZHX2	gene13439	transcript	rna25717	protein_coding	-1	c.*18098_*18099insCGGG		-1	-1	-1	-1	-1	-1	4175
13	21397930	C	CCGGG	PASS	intergenic_region	MODIFIER	ZHX2-DERL1	gene13439-gene13441	intergenic_region	gene13439-gene13441		-1	n.21397930_21397931insCGGG		-1	-1	-1	-1	-1	-1	0
13	23177291	T	TC	PASS	intron_variant	MODIFIER	NSMCE2	gene13471	transcript	rna25789	protein_coding	5	c.544+34358_544+34359insC		-1	-1	-1	-1	-1	-1	0
13	36376750	G	A	GATKstd	intergenic_region	MODIFIER	LOC106559656-TSNARE1	gene13560-gene13561	intergenic_region	gene13560-gene13561		-1	n.36376750G>A		-1	-1	-1	-1	-1	-1	0
13	36554646	C	CG	PASS	upstream_gene_variant	MODIFIER	TSNARE1	gene13561	transcript	rna26002	protein_coding	-1	c.-1489_-1488insC		-1	-1	-1	-1	-1	-1	373
13	36554646	C	CG	PASS	intron_variant	MODIFIER	TSNARE1	gene13561	transcript	rna26000	protein_coding	1	c.-38-1451_-38-1450insC		-1	-1	-1	-1	-1	-1	0
13	36554646	C	CG	PASS	intron_variant	MODIFIER	TSNARE1	gene13561	transcript	rna25992	protein_coding	1	c.-38-1451_-38-1450insC		-1	-1	-1	-1	-1	-1	0
13	36554646	C	CG	PASS	intron_variant	MODIFIER	TSNARE1	gene13561	transcript	rna25993	protein_coding	1	c.-38-1451_-38-1450insC		-1	-1	-1	-1	-1	-1	0
13	36554646	C	CG	PASS	intron_variant	MODIFIER	TSNARE1	gene13561	transcript	rna25994	protein_coding	1	c.-38-1451_-38-1450insC		-1	-1	-1	-1	-1	-1	0
13	36554646	C	CG	PASS	intron_variant	MODIFIER	TSNARE1	gene13561	transcript	rna25995	protein_coding	1	c.-38-1451_-38-1450insC		-1	-1	-1	-1	-1	-1	0
13	36554646	C	CG	PASS	intron_variant	MODIFIER	TSNARE1	gene13561	transcript	rna25996	protein_coding	1	c.-38-1451_-38-1450insC		-1	-1	-1	-1	-1	-1	0
13	36554646	C	CG	PASS	intron_variant	MODIFIER	TSNARE1	gene13561	transcript	rna25997	protein_coding	1	c.-38-1451_-38-1450insC		-1	-1	-1	-1	-1	-1	0
13	36554646	C	CG	PASS	intron_variant	MODIFIER	TSNARE1	gene13561	transcript	rna25998	protein_coding	1	c.-38-1451_-38-1450insC		-1	-1	-1	-1	-1	-1	0
13	36554646	C	CG	PASS	intron_variant	MODIFIER	TSNARE1	gene13561	transcript	rna25999	protein_coding	1	c.-38-1451_-38-1450insC		-1	-1	-1	-1	-1	-1	0
13	36554646	C	CG	PASS	intron_variant	MODIFIER	TSNARE1	gene13561	transcript	rna26001	protein_coding	1	c.-38-1451_-38-1450insC		-1	-1	-1	-1	-1	-1	0
13	36554646	C	CG	PASS	intron_variant	MODIFIER	TSNARE1	gene13561	transcript	rna26006	pseudogene	1	n.257-1451_257-1450insC		-1	-1	-1	-1	-1	-1	0
13	36554646	C	CG	PASS	intron_variant	MODIFIER	TSNARE1	gene13561	transcript	rna26007	pseudogene	1	n.257-1451_257-1450insC		-1	-1	-1	-1	-1	-1	0
13	36554646	C	CG	PASS	intron_variant	MODIFIER	TSNARE1	gene13561	transcript	rna26008	protein_coding	1	c.-38-1451_-38-1450insC		-1	-1	-1	-1	-1	-1	0
13	36554646	C	CG	PASS	intron_variant	MODIFIER	TSNARE1	gene13561	transcript	rna26009	protein_coding	1	c.-38-1451_-38-1450insC		-1	-1	-1	-1	-1	-1	0
13	36554646	C	CG	PASS	intron_variant	MODIFIER	TSNARE1	gene13561	transcript	rna26010	pseudogene	1	n.257-1451_257-1450insC		-1	-1	-1	-1	-1	-1	0
13	39299224	GACCCCCAGCACTTGGTCCTCATCCACCCTGAGCGTAGGAGGACCCCCAGCACTTGGTCCCCATCCACGTGGGGTCTAGGAGGACCCCAAGCACTTGGTCCTCATCCACCTGGGTCCTAGGGGA	G	PASS	intergenic_region	MODIFIER	LOC100684311-SHISA3	gene13674-gene13675	intergenic_region	gene13674-gene13675		-1	n.39299225_39299347del		-1	-1	-1	-1	-1	-1	0
13	47884990	G	T	GATKstd	intron_variant	MODIFIER	NMU	gene13751	transcript	rna26423	protein_coding	3	c.156+2362C>A		-1	-1	-1	-1	-1	-1	0
13	47884990	G	T	GATKstd	intron_variant	MODIFIER	NMU	gene13751	transcript	rna26424	protein_coding	2	c.75+2362C>A		-1	-1	-1	-1	-1	-1	0
13	47884990	G	T	GATKstd	intron_variant	MODIFIER	NMU	gene13751	transcript	rna26422	protein_coding	3	c.156+2362C>A		-1	-1	-1	-1	-1	-1	0
13	47884990	G	T	GATKstd	intron_variant	MODIFIER	NMU	gene13751	transcript	rna26421	protein_coding	4	c.102+2362C>A		-1	-1	-1	-1	-1	-1	0
13	47884992	G	T,*	GATKstd	intron_variant	MODIFIER	NMU	gene13751	transcript	rna26423	protein_coding	3	c.156+2360C>A		-1	-1	-1	-1	-1	-1	0
13	47884992	G	T,*	GATKstd	intron_variant	MODIFIER	NMU	gene13751	transcript	rna26424	protein_coding	2	c.75+2360C>A		-1	-1	-1	-1	-1	-1	0
13	47884992	G	T,*	GATKstd	intron_variant	MODIFIER	NMU	gene13751	transcript	rna26422	protein_coding	3	c.156+2360C>A		-1	-1	-1	-1	-1	-1	0
13	47884992	G	T,*	GATKstd	intron_variant	MODIFIER	NMU	gene13751	transcript	rna26421	protein_coding	4	c.102+2360C>A		-1	-1	-1	-1	-1	-1	0
13	49473669	T	C	GATKstd	intergenic_region	MODIFIER	LOC100683459-LOC611471	gene13777-gene13778	intergenic_region	gene13777-gene13778		-1	n.49473669T>C		-1	-1	-1	-1	-1	-1	0
13	57393743	C	A	GATKstd	intergenic_region	MODIFIER	LOC482170-LOC102154332	gene13802-gene13803	intergenic_region	gene13802-gene13803		-1	n.57393743C>A		-1	-1	-1	-1	-1	-1	0
13	60395651	C	T	GATKstd	intron_variant	MODIFIER	SLC4A4	gene13861	transcript	rna26574	protein_coding	3	c.253+1930C>T		-1	-1	-1	-1	-1	-1	0
13	60395780	T	G	GATKstd	intron_variant	MODIFIER	SLC4A4	gene13861	transcript	rna26574	protein_coding	3	c.253+2059T>G		-1	-1	-1	-1	-1	-1	0
13	62139937	T	C	GATKstd	intron_variant	MODIFIER	ALB	gene13872	transcript	rna26592	protein_coding	1	c.-16-3197T>C		-1	-1	-1	-1	-1	-1	0
13	63068292	T	C	GATKstd	intergenic_region	MODIFIER	AREG-LOC609134	gene13890-gene13891	intergenic_region	gene13890-gene13891		-1	n.63068292T>C		-1	-1	-1	-1	-1	-1	0
14	13501	TTAAAACTGCAAAAATAGGGGATCCCTGGGTGGCGCAGCGGTTTGGCGCCTGCCTTTGGCCCAGGGCGCGATCCTGGAGACCCGGGATCGAATCCCACATCGGGCTCCCGGTGCATGGAGCCTGCTTCTCCCTCTGCCTGTGTCTCTGCCTCTCTCTCTCTCTCTGTGACTATCATAAATAAATAAATAAAAAATTAAAAAAAATAAAAA	T	PASS	intergenic_region	MODIFIER	LOC100856333-LOC100856521	gene13892-gene13893	intergenic_region	gene13892-gene13893		-1	n.13502_13710del		-1	-1	-1	-1	-1	-1	0
14	206403	A	T	GATKstd	intergenic_region	MODIFIER	LOC102151991-LOC102152036	gene13894-gene13895	intergenic_region	gene13894-gene13895		-1	n.206403A>T		-1	-1	-1	-1	-1	-1	0
14	206409	A	C	GATKstd	intergenic_region	MODIFIER	LOC102151991-LOC102152036	gene13894-gene13895	intergenic_region	gene13894-gene13895		-1	n.206409A>C		-1	-1	-1	-1	-1	-1	0
14	214823	C	T	GATKstd	upstream_gene_variant	MODIFIER	LOC102152036	gene13895	transcript	gene13895	pseudogene	-1	n.-941C>T		-1	-1	-1	-1	-1	-1	941
14	214823	C	T	GATKstd	intergenic_region	MODIFIER	LOC102151991-LOC102152036	gene13894-gene13895	intergenic_region	gene13894-gene13895		-1	n.214823C>T		-1	-1	-1	-1	-1	-1	0
14	270974	C	CTT	PASS	upstream_gene_variant	MODIFIER	LOC106559719	gene13896	transcript	gene13896	pseudogene	-1	n.-2691_-2690insAA		-1	-1	-1	-1	-1	-1	2691
14	270974	C	CTT	PASS	intergenic_region	MODIFIER	LOC106559719-LOC482199	gene13896-gene13897	intergenic_region	gene13896-gene13897		-1	n.270974_270975insTT		-1	-1	-1	-1	-1	-1	0
14	270985	C	T	GATKstd	upstream_gene_variant	MODIFIER	LOC106559719	gene13896	transcript	gene13896	pseudogene	-1	n.-2701G>A		-1	-1	-1	-1	-1	-1	2701
14	270985	C	T	GATKstd	intergenic_region	MODIFIER	LOC106559719-LOC482199	gene13896-gene13897	intergenic_region	gene13896-gene13897		-1	n.270985C>T		-1	-1	-1	-1	-1	-1	0
14	4181329	T	G	GATKstd	intergenic_region	MODIFIER	EXOC4-CHCHD3	gene13977-gene13980	intergenic_region	gene13977-gene13980		-1	n.4181329T>G		-1	-1	-1	-1	-1	-1	0
14	4181330	C	T	GATKstd	intergenic_region	MODIFIER	EXOC4-CHCHD3	gene13977-gene13980	intergenic_region	gene13977-gene13980		-1	n.4181330C>T		-1	-1	-1	-1	-1	-1	0
14	4181333	T	G	GATKstd	intergenic_region	MODIFIER	EXOC4-CHCHD3	gene13977-gene13980	intergenic_region	gene13977-gene13980		-1	n.4181333T>G		-1	-1	-1	-1	-1	-1	0
14	4181337	T	G	GATKstd	intergenic_region	MODIFIER	EXOC4-CHCHD3	gene13977-gene13980	intergenic_region	gene13977-gene13980		-1	n.4181337T>G		-1	-1	-1	-1	-1	-1	0
14	5765114	T	A	PASS	intron_variant	MODIFIER	MKLN1	gene13987	transcript	rna26726	protein_coding	1	c.99-14584A>T		-1	-1	-1	-1	-1	-1	0
14	7089138	A	G	PASS	intron_variant	MODIFIER	NRF1	gene14017	transcript	rna26786	protein_coding	12	c.1586-2088T>C		-1	-1	-1	-1	-1	-1	0
14	7089138	A	G	PASS	intron_variant	MODIFIER	NRF1	gene14017	transcript	rna26788	protein_coding	10	c.1400-2088T>C		-1	-1	-1	-1	-1	-1	0
14	7089138	A	G	PASS	intron_variant	MODIFIER	NRF1	gene14017	transcript	rna26787	protein_coding	11	c.1508-2088T>C		-1	-1	-1	-1	-1	-1	0
14	7089138	A	G	PASS	intron_variant	MODIFIER	NRF1	gene14017	transcript	rna26785	protein_coding	12	c.1508-2088T>C		-1	-1	-1	-1	-1	-1	0
14	7089138	A	G	PASS	intron_variant	MODIFIER	NRF1	gene14017	transcript	rna26784	protein_coding	12	c.1508-2088T>C		-1	-1	-1	-1	-1	-1	0
14	7089138	A	G	PASS	intron_variant	MODIFIER	NRF1	gene14017	transcript	rna26782	protein_coding	11	c.1508-2088T>C		-1	-1	-1	-1	-1	-1	0
14	7089138	A	G	PASS	intron_variant	MODIFIER	NRF1	gene14017	transcript	rna26783	protein_coding	11	c.1508-2088T>C		-1	-1	-1	-1	-1	-1	0
14	7089138	A	G	PASS	intron_variant	MODIFIER	NRF1	gene14017	transcript	rna26779	protein_coding	11	c.1508-2088T>C		-1	-1	-1	-1	-1	-1	0
14	7089138	A	G	PASS	intron_variant	MODIFIER	NRF1	gene14017	transcript	rna26780	protein_coding	11	c.1508-2088T>C		-1	-1	-1	-1	-1	-1	0
14	7089138	A	G	PASS	intron_variant	MODIFIER	NRF1	gene14017	transcript	rna26781	protein_coding	12	c.1508-2088T>C		-1	-1	-1	-1	-1	-1	0
14	7089138	A	G	PASS	intron_variant	MODIFIER	NRF1	gene14017	transcript	rna26789	protein_coding	12	c.*33-2088T>C		-1	-1	-1	-1	-1	-1	0
14	7643321	T	A	PASS	intron_variant	MODIFIER	TNPO3	gene14026	transcript	rna26802	protein_coding	1	c.120+3543T>A		-1	-1	-1	-1	-1	-1	0
14	7643321	T	A	PASS	intron_variant	MODIFIER	TNPO3	gene14026	transcript	rna26803	protein_coding	1	c.-240+3543T>A		-1	-1	-1	-1	-1	-1	0
14	10498129	G	GGCCACAAATCAAGGAATGCAGGCAGACTCTAGAAGTTGA	PASS	intergenic_region	MODIFIER	LOC100688913-LOC100683176	gene14063-gene14064	intergenic_region	gene14063-gene14064		-1	n.10498129_10498130insGCCACAAATCAAGGAATGCAGGCAGACTCTAGAAGTTGA		-1	-1	-1	-1	-1	-1	0
14	12225999	G	T	GATKstd	intergenic_region	MODIFIER	LOC482280-LOC100683092	gene14086-gene14087	intergenic_region	gene14086-gene14087		-1	n.12225999G>T		-1	-1	-1	-1	-1	-1	0
14	12226008	C	T	GATKstd	intergenic_region	MODIFIER	LOC482280-LOC100683092	gene14086-gene14087	intergenic_region	gene14086-gene14087		-1	n.12226008C>T		-1	-1	-1	-1	-1	-1	0
14	12226010	C	A	GATKstd	intergenic_region	MODIFIER	LOC482280-LOC100683092	gene14086-gene14087	intergenic_region	gene14086-gene14087		-1	n.12226010C>A		-1	-1	-1	-1	-1	-1	0
14	12226032	G	A	GATKstd	intergenic_region	MODIFIER	LOC482280-LOC100683092	gene14086-gene14087	intergenic_region	gene14086-gene14087		-1	n.12226032G>A		-1	-1	-1	-1	-1	-1	0
14	12226041	C	CTG	PASS	intergenic_region	MODIFIER	LOC482280-LOC100683092	gene14086-gene14087	intergenic_region	gene14086-gene14087		-1	n.12226041_12226042insTG		-1	-1	-1	-1	-1	-1	0
14	12226043	C	CCT	PASS	intergenic_region	MODIFIER	LOC482280-LOC100683092	gene14086-gene14087	intergenic_region	gene14086-gene14087		-1	n.12226043_12226044insCT		-1	-1	-1	-1	-1	-1	0
14	13801857	A	AT	PASS	intron_variant	MODIFIER	ABCB1	gene14097	transcript	rna26924	protein_coding	1	c.-7+50875_-7+50876insA		-1	-1	-1	-1	-1	-1	0
14	13801857	A	AT	PASS	intron_variant	MODIFIER	RUNDC3B	gene14098	transcript	rna26927	protein_coding	1	c.84-1745_84-1744insT		-1	-1	-1	-1	-1	-1	0
14	13801857	A	AT	PASS	intron_variant	MODIFIER	RUNDC3B	gene14098	transcript	rna26928	protein_coding	1	c.84-1745_84-1744insT		-1	-1	-1	-1	-1	-1	0
14	13801857	A	AT	PASS	intron_variant	MODIFIER	RUNDC3B	gene14098	transcript	rna26929	protein_coding	1	c.84-1745_84-1744insT		-1	-1	-1	-1	-1	-1	0
14	13801858	A	T	PASS	intron_variant	MODIFIER	ABCB1	gene14097	transcript	rna26924	protein_coding	1	c.-7+50875T>A		-1	-1	-1	-1	-1	-1	0
14	13801858	A	T	PASS	intron_variant	MODIFIER	RUNDC3B	gene14098	transcript	rna26927	protein_coding	1	c.84-1744A>T		-1	-1	-1	-1	-1	-1	0
14	13801858	A	T	PASS	intron_variant	MODIFIER	RUNDC3B	gene14098	transcript	rna26928	protein_coding	1	c.84-1744A>T		-1	-1	-1	-1	-1	-1	0
14	13801858	A	T	PASS	intron_variant	MODIFIER	RUNDC3B	gene14098	transcript	rna26929	protein_coding	1	c.84-1744A>T		-1	-1	-1	-1	-1	-1	0
14	24790931	G	A	GATKstd	intergenic_region	MODIFIER	LOC610367-LOC106559672	gene14207-gene14208	intergenic_region	gene14207-gene14208		-1	n.24790931G>A		-1	-1	-1	-1	-1	-1	0
14	25613745	A	ACGCCCTG	PASS	intergenic_region	MODIFIER	LOC610367-LOC106559672	gene14207-gene14208	intergenic_region	gene14207-gene14208		-1	n.25613745_25613746insCGCCCTG		-1	-1	-1	-1	-1	-1	0
14	44946002	T	C	PASS	downstream_gene_variant	MODIFIER	LOC106559696	gene14394	transcript	rna27471	pseudogene	-1	n.*3573T>C		-1	-1	-1	-1	-1	-1	3573
14	44946002	T	C	PASS	intron_variant	MODIFIER	KBTBD2	gene14395	transcript	rna27472	protein_coding	2	c.171-264A>G		-1	-1	-1	-1	-1	-1	0
14	44946002	T	C	PASS	intron_variant	MODIFIER	KBTBD2	gene14395	transcript	rna27475	protein_coding	2	c.171-264A>G		-1	-1	-1	-1	-1	-1	0
14	44946002	T	C	PASS	intron_variant	MODIFIER	KBTBD2	gene14395	transcript	rna27474	protein_coding	2	c.171-264A>G		-1	-1	-1	-1	-1	-1	0
14	44946002	T	C	PASS	intron_variant	MODIFIER	KBTBD2	gene14395	transcript	rna27473	protein_coding	2	c.171-264A>G		-1	-1	-1	-1	-1	-1	0
14	45129177	A	T,*	GATKstd	upstream_gene_variant	MODIFIER	LOC102155480	gene14400	transcript	rna27486	protein_coding	-1	c.-24719A>T		-1	-1	-1	-1	-1	-1	2967
14	45129177	A	T,*	GATKstd	intron_variant	MODIFIER	LOC106559695	gene14397	transcript	rna27481	protein_coding	1	c.170+38492T>A		-1	-1	-1	-1	-1	-1	0	WARNING_TRANSCRIPT_NO_START_CODON
14	45129177	A	T,*	GATKstd	intron_variant	MODIFIER	NT5C3A	gene14399	transcript	rna27483	protein_coding	1	c.138+2591T>A		-1	-1	-1	-1	-1	-1	0
14	45129177	A	T,*	GATKstd	intron_variant	MODIFIER	NT5C3A	gene14399	transcript	rna27484	protein_coding	1	c.-20+2591T>A		-1	-1	-1	-1	-1	-1	0
14	45129178	G	C,*	GATKstd	upstream_gene_variant	MODIFIER	LOC102155480	gene14400	transcript	rna27486	protein_coding	-1	c.-24718G>C		-1	-1	-1	-1	-1	-1	2966
14	45129178	G	C,*	GATKstd	intron_variant	MODIFIER	LOC106559695	gene14397	transcript	rna27481	protein_coding	1	c.170+38491C>G		-1	-1	-1	-1	-1	-1	0	WARNING_TRANSCRIPT_NO_START_CODON
14	45129178	G	C,*	GATKstd	intron_variant	MODIFIER	NT5C3A	gene14399	transcript	rna27483	protein_coding	1	c.138+2590C>G		-1	-1	-1	-1	-1	-1	0
14	45129178	G	C,*	GATKstd	intron_variant	MODIFIER	NT5C3A	gene14399	transcript	rna27484	protein_coding	1	c.-20+2590C>G		-1	-1	-1	-1	-1	-1	0
14	45272348	TA	T	PASS	intron_variant	MODIFIER	BBS9	gene14404	transcript	rna27492	protein_coding	5	c.443-22128delA		-1	-1	-1	-1	-1	-1	0
14	45272348	TA	T	PASS	intron_variant	MODIFIER	BBS9	gene14404	transcript	rna27493	protein_coding	5	c.308-22128delA		-1	-1	-1	-1	-1	-1	0
14	45677368	A	G	PASS	intergenic_region	MODIFIER	BBS9-LOC106559680	gene14404-gene14409	intergenic_region	gene14404-gene14409		-1	n.45677368A>G		-1	-1	-1	-1	-1	-1	0
14	46059619	C	G	GATKstd	intron_variant	MODIFIER	BMPER	gene14410	transcript	rna27496	protein_coding	11	c.1381+7070C>G		-1	-1	-1	-1	-1	-1	0
14	46409609	C	T	PASS	intergenic_region	MODIFIER	LOC106559665-LOC102157051	gene14412-gene14413	intergenic_region	gene14412-gene14413		-1	n.46409609C>T		-1	-1	-1	-1	-1	-1	0
14	46735575	T	G	PASS	intron_variant	MODIFIER	DPY19L1	gene14416	transcript	rna27501	protein_coding	5	c.672+300A>C		-1	-1	-1	-1	-1	-1	0
14	46751680	C	T	PASS	intron_variant	MODIFIER	DPY19L1	gene14416	transcript	rna27501	protein_coding	3	c.559+1784G>A		-1	-1	-1	-1	-1	-1	0
14	47421723	A	C	PASS	intron_variant	MODIFIER	2007-09-01	gene14425	transcript	rna27507	protein_coding	3	c.10+8256A>C		-1	-1	-1	-1	-1	-1	0
14	47421723	A	C	PASS	intron_variant	MODIFIER	2007-09-01	gene14425	transcript	rna27508	protein_coding	2	c.10+8256A>C		-1	-1	-1	-1	-1	-1	0
14	47873437	G	A	PASS	intergenic_region	MODIFIER	ANLN-AOAH	gene14430-gene14431	intergenic_region	gene14430-gene14431		-1	n.47873437G>A		-1	-1	-1	-1	-1	-1	0
14	48349041	T	TA	PASS	intron_variant	MODIFIER	ELMO1	gene14432	transcript	rna27526	protein_coding	15	c.1346-25319_1346-25318insT		-1	-1	-1	-1	-1	-1	0
14	48349041	T	TA	PASS	intron_variant	MODIFIER	ELMO1	gene14432	transcript	rna27527	protein_coding	14	c.1301-25319_1301-25318insT		-1	-1	-1	-1	-1	-1	0
14	48349044	CA	C	PASS	intron_variant	MODIFIER	ELMO1	gene14432	transcript	rna27526	protein_coding	15	c.1346-25322delT		-1	-1	-1	-1	-1	-1	0
14	48349044	CA	C	PASS	intron_variant	MODIFIER	ELMO1	gene14432	transcript	rna27527	protein_coding	14	c.1301-25322delT		-1	-1	-1	-1	-1	-1	0
14	48457447	TAAAAC	T	PASS	intron_variant	MODIFIER	ELMO1	gene14432	transcript	rna27526	protein_coding	13	c.1131+24248_1131+24252delGTTTT		-1	-1	-1	-1	-1	-1	0
14	48457447	TAAAAC	T	PASS	intron_variant	MODIFIER	ELMO1	gene14432	transcript	rna27527	protein_coding	12	c.1086+24248_1086+24252delGTTTT		-1	-1	-1	-1	-1	-1	0
14	48870701	AG	A	PASS	downstream_gene_variant	MODIFIER	THAP5	gene14434	transcript	rna27533	protein_coding	-1	c.*4343delC		-1	-1	-1	-1	-1	-1	1961
14	48870701	AG	A	PASS	downstream_gene_variant	MODIFIER	THAP5	gene14434	transcript	rna27534	protein_coding	-1	c.*4343delC		-1	-1	-1	-1	-1	-1	1961
14	48870701	AG	A	PASS	intron_variant	MODIFIER	THAP5	gene14434	transcript	rna27529	protein_coding	2	c.273+5758delC		-1	-1	-1	-1	-1	-1	0
14	48870701	AG	A	PASS	intron_variant	MODIFIER	THAP5	gene14434	transcript	rna27530	protein_coding	2	c.273+5758delC		-1	-1	-1	-1	-1	-1	0
14	48870701	AG	A	PASS	intron_variant	MODIFIER	THAP5	gene14434	transcript	rna27531	protein_coding	2	c.273+5758delC		-1	-1	-1	-1	-1	-1	0
14	49494081	G	A	PASS	intergenic_region	MODIFIER	C14H7orf66-LOC106559688	gene14437-gene14438	intergenic_region	gene14437-gene14438		-1	n.49494081G>A		-1	-1	-1	-1	-1	-1	0
14	49526887	C	T	PASS	intron_variant	MODIFIER	LOC106559688	gene14438	transcript	rna27540	pseudogene	3	n.200+3982C>T		-1	-1	-1	-1	-1	-1	0
14	49540363	C	T	PASS	intron_variant	MODIFIER	LOC106559688	gene14438	transcript	rna27540	pseudogene	3	n.201-7135C>T		-1	-1	-1	-1	-1	-1	0
14	49572844	G	GCAAAAAAAAAAAAAAAAAAAAAAAAAAAAAAAAAAGAAAA	PASS	intergenic_region	MODIFIER	LOC106559688-LOC102153412	gene14438-gene14440	intergenic_region	gene14438-gene14440		-1	n.49572844_49572845insCAAAAAAAAAAAAAAAAAAAAAAAAAAAAAAAAAAGAAAA		-1	-1	-1	-1	-1	-1	0
14	49632046	G	A	PASS	intergenic_region	MODIFIER	LOC106559688-LOC102153412	gene14438-gene14440	intergenic_region	gene14438-gene14440		-1	n.49632046G>A		-1	-1	-1	-1	-1	-1	0
14	49650599	G	C	PASS	intergenic_region	MODIFIER	LOC106559688-LOC102153412	gene14438-gene14440	intergenic_region	gene14438-gene14440		-1	n.49650599G>C		-1	-1	-1	-1	-1	-1	0
14	49692462	A	G	PASS	intergenic_region	MODIFIER	LOC106559688-LOC102153412	gene14438-gene14440	intergenic_region	gene14438-gene14440		-1	n.49692462A>G		-1	-1	-1	-1	-1	-1	0
14	49712956	AC	A	PASS	intergenic_region	MODIFIER	LOC106559688-LOC102153412	gene14438-gene14440	intergenic_region	gene14438-gene14440		-1	n.49712957delC		-1	-1	-1	-1	-1	-1	0
14	49793480	C	G	PASS	intergenic_region	MODIFIER	LOC106559688-LOC102153412	gene14438-gene14440	intergenic_region	gene14438-gene14440		-1	n.49793480C>G		-1	-1	-1	-1	-1	-1	0
14	49833606	T	C	PASS	intergenic_region	MODIFIER	LOC106559688-LOC102153412	gene14438-gene14440	intergenic_region	gene14438-gene14440		-1	n.49833606T>C		-1	-1	-1	-1	-1	-1	0
14	50004449	G	A	PASS	downstream_gene_variant	MODIFIER	LOC100686196	gene14441	transcript	gene14441	pseudogene	-1	n.*3512G>A		-1	-1	-1	-1	-1	-1	3512
14	50004449	G	A	PASS	intergenic_region	MODIFIER	LOC100686196-LOC482405	gene14441-gene14442	intergenic_region	gene14441-gene14442		-1	n.50004449G>A		-1	-1	-1	-1	-1	-1	0
14	50004450	A	G	PASS	downstream_gene_variant	MODIFIER	LOC100686196	gene14441	transcript	gene14441	pseudogene	-1	n.*3513A>G		-1	-1	-1	-1	-1	-1	3513
14	50004450	A	G	PASS	intergenic_region	MODIFIER	LOC100686196-LOC482405	gene14441-gene14442	intergenic_region	gene14441-gene14442		-1	n.50004450A>G		-1	-1	-1	-1	-1	-1	0
14	50049065	G	A	PASS	intergenic_region	MODIFIER	LOC100686196-LOC482405	gene14441-gene14442	intergenic_region	gene14441-gene14442		-1	n.50049065G>A		-1	-1	-1	-1	-1	-1	0
14	50133506	A	C	PASS	intergenic_region	MODIFIER	LOC100686196-LOC482405	gene14441-gene14442	intergenic_region	gene14441-gene14442		-1	n.50133506A>C		-1	-1	-1	-1	-1	-1	0
14	50133507	T	A	PASS	intergenic_region	MODIFIER	LOC100686196-LOC482405	gene14441-gene14442	intergenic_region	gene14441-gene14442		-1	n.50133507T>A		-1	-1	-1	-1	-1	-1	0
14	50141777	T	C	PASS	intergenic_region	MODIFIER	LOC100686196-LOC482405	gene14441-gene14442	intergenic_region	gene14441-gene14442		-1	n.50141777T>C		-1	-1	-1	-1	-1	-1	0
14	50141778	ATATATATG	A	PASS	intergenic_region	MODIFIER	LOC100686196-LOC482405	gene14441-gene14442	intergenic_region	gene14441-gene14442		-1	n.50141779_50141786delTATATATG		-1	-1	-1	-1	-1	-1	0
14	50204351	G	T	PASS	intergenic_region	MODIFIER	LOC100686196-LOC482405	gene14441-gene14442	intergenic_region	gene14441-gene14442		-1	n.50204351G>T		-1	-1	-1	-1	-1	-1	0
14	50204352	TACTGGATCATGCCAAA	T	PASS	intergenic_region	MODIFIER	LOC100686196-LOC482405	gene14441-gene14442	intergenic_region	gene14441-gene14442		-1	n.50204353_50204368delACTGGATCATGCCAAA		-1	-1	-1	-1	-1	-1	0
14	50250328	G	A	PASS	intergenic_region	MODIFIER	LOC100686196-LOC482405	gene14441-gene14442	intergenic_region	gene14441-gene14442		-1	n.50250328G>A		-1	-1	-1	-1	-1	-1	0
14	50258638	C	T	PASS	intergenic_region	MODIFIER	LOC100686196-LOC482405	gene14441-gene14442	intergenic_region	gene14441-gene14442		-1	n.50258638C>T		-1	-1	-1	-1	-1	-1	0
14	50259286	G	C	PASS	intergenic_region	MODIFIER	LOC100686196-LOC482405	gene14441-gene14442	intergenic_region	gene14441-gene14442		-1	n.50259286G>C		-1	-1	-1	-1	-1	-1	0
14	50269361	G	A	PASS	intergenic_region	MODIFIER	LOC100686196-LOC482405	gene14441-gene14442	intergenic_region	gene14441-gene14442		-1	n.50269361G>A		-1	-1	-1	-1	-1	-1	0
14	50370692	CTT	C	PASS	intergenic_region	MODIFIER	LOC100686196-LOC482405	gene14441-gene14442	intergenic_region	gene14441-gene14442		-1	n.50370693_50370694delTT		-1	-1	-1	-1	-1	-1	0
14	50410052	T	C	PASS	intergenic_region	MODIFIER	LOC100686196-LOC482405	gene14441-gene14442	intergenic_region	gene14441-gene14442		-1	n.50410052T>C		-1	-1	-1	-1	-1	-1	0
14	50578542	A	C	PASS	intron_variant	MODIFIER	IMMP2L	gene14443	transcript	rna27543	protein_coding	6	c.409-90119T>G		-1	-1	-1	-1	-1	-1	0
14	50578542	A	C	PASS	intron_variant	MODIFIER	IMMP2L	gene14443	transcript	rna27545	protein_coding	6	c.409-90119T>G		-1	-1	-1	-1	-1	-1	0
14	50578542	A	C	PASS	intron_variant	MODIFIER	IMMP2L	gene14443	transcript	rna27544	protein_coding	6	c.409-90119T>G		-1	-1	-1	-1	-1	-1	0
14	51143706	TC	T	PASS	intron_variant	MODIFIER	IMMP2L	gene14443	transcript	rna27543	protein_coding	4	c.239+125198delG		-1	-1	-1	-1	-1	-1	0
14	51143706	TC	T	PASS	intron_variant	MODIFIER	IMMP2L	gene14443	transcript	rna27545	protein_coding	4	c.239+125198delG		-1	-1	-1	-1	-1	-1	0
14	51143706	TC	T	PASS	intron_variant	MODIFIER	IMMP2L	gene14443	transcript	rna27544	protein_coding	4	c.239+125198delG		-1	-1	-1	-1	-1	-1	0
14	51235764	TGGGG	T	PASS	intron_variant	MODIFIER	IMMP2L	gene14443	transcript	rna27543	protein_coding	4	c.239+33137_239+33140delCCCC		-1	-1	-1	-1	-1	-1	0
14	51235764	TGGGG	T	PASS	intron_variant	MODIFIER	IMMP2L	gene14443	transcript	rna27545	protein_coding	4	c.239+33137_239+33140delCCCC		-1	-1	-1	-1	-1	-1	0
14	51235764	TGGGG	T	PASS	intron_variant	MODIFIER	IMMP2L	gene14443	transcript	rna27544	protein_coding	4	c.239+33137_239+33140delCCCC		-1	-1	-1	-1	-1	-1	0
14	51241478	C	CATAA	PASS	intron_variant	MODIFIER	IMMP2L	gene14443	transcript	rna27543	protein_coding	4	c.239+27426_239+27427insTTAT		-1	-1	-1	-1	-1	-1	0
14	51241478	C	CATAA	PASS	intron_variant	MODIFIER	IMMP2L	gene14443	transcript	rna27545	protein_coding	4	c.239+27426_239+27427insTTAT		-1	-1	-1	-1	-1	-1	0
14	51241478	C	CATAA	PASS	intron_variant	MODIFIER	IMMP2L	gene14443	transcript	rna27544	protein_coding	4	c.239+27426_239+27427insTTAT		-1	-1	-1	-1	-1	-1	0
14	51401199	C	T	PASS	downstream_gene_variant	MODIFIER	LOC100686505	gene14447	transcript	gene14447	pseudogene	-1	n.*593G>A		-1	-1	-1	-1	-1	-1	593
14	51401199	C	T	PASS	intergenic_region	MODIFIER	IMMP2L-LOC100686505	gene14443-gene14447	intergenic_region	gene14443-gene14447		-1	n.51401199C>T		-1	-1	-1	-1	-1	-1	0
14	51954745	A	G	PASS	intron_variant	MODIFIER	ZNF277	gene14450	transcript	rna27558	protein_coding	7	c.802-1740A>G		-1	-1	-1	-1	-1	-1	0
14	51954745	A	G	PASS	intron_variant	MODIFIER	ZNF277	gene14450	transcript	rna27559	protein_coding	7	c.598-1740A>G		-1	-1	-1	-1	-1	-1	0
14	52087577	G	T	GATKstd	intron_variant	MODIFIER	LSMEM1	gene14452	transcript	rna27561	protein_coding	2	c.128-384G>T		-1	-1	-1	-1	-1	-1	0
14	52087580	G	C	GATKstd	intron_variant	MODIFIER	LSMEM1	gene14452	transcript	rna27561	protein_coding	2	c.128-381G>C		-1	-1	-1	-1	-1	-1	0
14	52087594	T	TCCC	PASS	intron_variant	MODIFIER	LSMEM1	gene14452	transcript	rna27561	protein_coding	2	c.128-367_128-366insCCC		-1	-1	-1	-1	-1	-1	0
14	52087599	T	C	GATKstd	intron_variant	MODIFIER	LSMEM1	gene14452	transcript	rna27561	protein_coding	2	c.128-362T>C		-1	-1	-1	-1	-1	-1	0
14	55439980	C	T	GATKstd	intron_variant	MODIFIER	CAV2	gene14481	transcript	rna27596	protein_coding	2	c.338+1485C>T		-1	-1	-1	-1	-1	-1	0
14	55439980	C	T	GATKstd	intron_variant	MODIFIER	CAV2	gene14481	transcript	rna27597	protein_coding	1	c.150+1921C>T		-1	-1	-1	-1	-1	-1	0
14	55677424	T	C	PASS	synonymous_variant	LOW	MET	gene14484	transcript	rna27602	protein_coding	11	c.2529T>C	p.Thr843Thr	2818	6522	2529	4266	843	1421	0
14	55677424	T	C	PASS	synonymous_variant	LOW	MET	gene14484	transcript	rna27603	protein_coding	11	c.2424T>C	p.Thr808Thr	3022	6726	2424	4161	808	1386	0
14	55677424	T	C	PASS	synonymous_variant	LOW	MET	gene14484	transcript	rna27604	protein_coding	10	c.2412T>C	p.Thr804Thr	2431	4379	2412	4149	804	1382	0
15	4549417	A	C	GATKstd	splice_acceptor_variant&intron_variant	HIGH	POU3F1	gene14609	transcript	rna27856	protein_coding	1	c.1294-2A>C		-1	-1	-1	-1	-1	-1	0
15	4549417	A	C	GATKstd	upstream_gene_variant	MODIFIER	LOC102151706	gene14608	transcript	rna27850	protein_coding	-1	c.-60815T>G		-1	-1	-1	-1	-1	-1	2973
15	4549417	A	C	GATKstd	upstream_gene_variant	MODIFIER	LOC102151706	gene14608	transcript	rna27847	pseudogene	-1	n.-2500T>G		-1	-1	-1	-1	-1	-1	2500
15	4549417	A	C	GATKstd	upstream_gene_variant	MODIFIER	LOC102151706	gene14608	transcript	rna27848	protein_coding	-1	c.-60815T>G		-1	-1	-1	-1	-1	-1	2500
15	4549417	A	C	GATKstd	upstream_gene_variant	MODIFIER	LOC102151706	gene14608	transcript	rna27849	pseudogene	-1	n.-2500T>G		-1	-1	-1	-1	-1	-1	2500
15	4549417	A	C	GATKstd	upstream_gene_variant	MODIFIER	LOC102151706	gene14608	transcript	rna27853	pseudogene	-1	n.-2500T>G		-1	-1	-1	-1	-1	-1	2500
15	4549417	A	C	GATKstd	upstream_gene_variant	MODIFIER	LOC102151706	gene14608	transcript	rna27854	pseudogene	-1	n.-2500T>G		-1	-1	-1	-1	-1	-1	2500
15	4549417	A	C	GATKstd	upstream_gene_variant	MODIFIER	LOC102151706	gene14608	transcript	rna27855	pseudogene	-1	n.-2500T>G		-1	-1	-1	-1	-1	-1	2500
15	16674381	T	C	PASS	intergenic_region	MODIFIER	PTPRF-LOC106559759	gene14831-gene14832	intergenic_region	gene14831-gene14832		-1	n.16674381T>C		-1	-1	-1	-1	-1	-1	0
15	17266479	G	A	GATKstd	intergenic_region	MODIFIER	LOC482537-OR16D10	gene14848-gene14849	intergenic_region	gene14848-gene14849		-1	n.17266479G>A		-1	-1	-1	-1	-1	-1	0
15	17272316	G	A	PASS	intergenic_region	MODIFIER	LOC482537-OR16D10	gene14848-gene14849	intergenic_region	gene14848-gene14849		-1	n.17272316G>A		-1	-1	-1	-1	-1	-1	0
15	23951309	T	G	GATKstd	upstream_gene_variant	MODIFIER	PPFIA2	gene14965	transcript	rna28532	protein_coding	-1	c.-5494A>C		-1	-1	-1	-1	-1	-1	777
15	23951309	T	G	GATKstd	intron_variant	MODIFIER	LOC106559753	gene14968	transcript	rna28534	pseudogene	1	n.119+1302T>G		-1	-1	-1	-1	-1	-1	0
15	39091457	G	C	GATKstd	intron_variant	MODIFIER	ANKS1B	gene15088	transcript	rna28762	protein_coding	1	c.135-67993C>G		-1	-1	-1	-1	-1	-1	0
15	39091457	G	C	GATKstd	intron_variant	MODIFIER	ANKS1B	gene15088	transcript	rna28760	protein_coding	1	c.135-67993C>G		-1	-1	-1	-1	-1	-1	0
15	39091457	G	C	GATKstd	intron_variant	MODIFIER	ANKS1B	gene15088	transcript	rna28761	protein_coding	1	c.135-67993C>G		-1	-1	-1	-1	-1	-1	0
15	42000705	C	T	PASS	intergenic_region	MODIFIER	C15H12orf42-STAB2	gene15124-gene15125	intergenic_region	gene15124-gene15125		-1	n.42000705C>T		-1	-1	-1	-1	-1	-1	0
15	42048660	G	A	PASS	intergenic_region	MODIFIER	C15H12orf42-STAB2	gene15124-gene15125	intergenic_region	gene15124-gene15125		-1	n.42048660G>A		-1	-1	-1	-1	-1	-1	0
15	42074082	C	CA	PASS	intergenic_region	MODIFIER	C15H12orf42-STAB2	gene15124-gene15125	intergenic_region	gene15124-gene15125		-1	n.42074082_42074083insA		-1	-1	-1	-1	-1	-1	0
15	42152765	G	A	PASS	intergenic_region	MODIFIER	C15H12orf42-STAB2	gene15124-gene15125	intergenic_region	gene15124-gene15125		-1	n.42152765G>A		-1	-1	-1	-1	-1	-1	0
15	42307188	G	A	PASS	intron_variant	MODIFIER	STAB2	gene15125	transcript	rna28841	protein_coding	55	c.5878+577G>A		-1	-1	-1	-1	-1	-1	0
15	50702818	T	C	GATKstd	intron_variant	MODIFIER	ARFIP1	gene15207	transcript	rna29011	protein_coding	6	c.498+2561T>C		-1	-1	-1	-1	-1	-1	0
15	50702818	T	C	GATKstd	intron_variant	MODIFIER	ARFIP1	gene15207	transcript	rna29006	protein_coding	5	c.411+2561T>C		-1	-1	-1	-1	-1	-1	0
15	50702818	T	C	GATKstd	intron_variant	MODIFIER	ARFIP1	gene15207	transcript	rna29007	protein_coding	5	c.411+2561T>C		-1	-1	-1	-1	-1	-1	0
15	50702818	T	C	GATKstd	intron_variant	MODIFIER	ARFIP1	gene15207	transcript	rna29008	pseudogene	5	n.608+2561T>C		-1	-1	-1	-1	-1	-1	0
15	50702818	T	C	GATKstd	intron_variant	MODIFIER	ARFIP1	gene15207	transcript	rna29009	protein_coding	4	c.315+2561T>C		-1	-1	-1	-1	-1	-1	0
15	50702818	T	C	GATKstd	intron_variant	MODIFIER	ARFIP1	gene15207	transcript	rna29010	protein_coding	5	c.411+2561T>C		-1	-1	-1	-1	-1	-1	0
15	50702818	T	C	GATKstd	intron_variant	MODIFIER	ARFIP1	gene15207	transcript	rna29012	protein_coding	6	c.498+2561T>C		-1	-1	-1	-1	-1	-1	0
15	50702818	T	C	GATKstd	intron_variant	MODIFIER	ARFIP1	gene15207	transcript	rna29013	protein_coding	5	c.411+2561T>C		-1	-1	-1	-1	-1	-1	0
15	50702818	T	C	GATKstd	intron_variant	MODIFIER	ARFIP1	gene15207	transcript	rna29014	protein_coding	4	c.315+2561T>C		-1	-1	-1	-1	-1	-1	0
15	50702818	T	C	GATKstd	intron_variant	MODIFIER	ARFIP1	gene15207	transcript	rna29015	protein_coding	6	c.411+2561T>C		-1	-1	-1	-1	-1	-1	0
15	50702818	T	C	GATKstd	intron_variant	MODIFIER	ARFIP1	gene15207	transcript	rna29016	protein_coding	5	c.411+2561T>C		-1	-1	-1	-1	-1	-1	0
15	50702818	T	C	GATKstd	intron_variant	MODIFIER	ARFIP1	gene15207	transcript	rna29017	protein_coding	5	c.438+2561T>C		-1	-1	-1	-1	-1	-1	0
15	52187574	G	T	GATKstd	intergenic_region	MODIFIER	LOC106559746-PLRG1	gene15225-gene15226	intergenic_region	gene15225-gene15226		-1	n.52187574G>T		-1	-1	-1	-1	-1	-1	0
15	53450610	G	GCGCCCGCAGCTCCAT	PASS	splice_region_variant&conservative_inframe_insertion	MODERATE	CTSO	gene15242	transcript	rna29071	protein_coding	3	c.579_580insATGGAGCTGCGGGCG	p.Glu193_Leu194insMetGluLeuArgAla	579	3099	579	1527	193	508	0
15	54017055	TTTCTTTCTTTCTTTCTTTCTTTCTTCTTTCTTTCTTTTC	TTTCTTTCTTTCTTTCTTTCTTCTTTCTTTCTTTCTTTCTTTCTTCTTTCTTTCTTTTC,*	PASS	intergenic_region	MODIFIER	LOC100856680-PDGFC	gene15244-gene15245	intergenic_region	gene15244-gene15245		-1	n.54017076_54017077insCTTTCTTTCTTTCTTTCTT		-1	-1	-1	-1	-1	-1	0
15	54080488	G	A	PASS	intergenic_region	MODIFIER	LOC100856680-PDGFC	gene15244-gene15245	intergenic_region	gene15244-gene15245		-1	n.54080488G>A		-1	-1	-1	-1	-1	-1	0
15	54101385	C	A	GATKstd	intergenic_region	MODIFIER	LOC100856680-PDGFC	gene15244-gene15245	intergenic_region	gene15244-gene15245		-1	n.54101385C>A		-1	-1	-1	-1	-1	-1	0
15	54156296	C	T	PASS	intron_variant	MODIFIER	PDGFC	gene15245	transcript	rna29072	protein_coding	5	c.748+320G>A		-1	-1	-1	-1	-1	-1	0
15	54166138	G	C	PASS	intron_variant	MODIFIER	PDGFC	gene15245	transcript	rna29072	protein_coding	4	c.541-9315C>G		-1	-1	-1	-1	-1	-1	0
15	54387776	C	T	PASS	downstream_gene_variant	MODIFIER	LOC106559756	gene15246	transcript	rna29073	pseudogene	-1	n.*3078G>A		-1	-1	-1	-1	-1	-1	3078
15	54387776	C	T	PASS	intergenic_region	MODIFIER	PDGFC-LOC106559756	gene15245-gene15246	intergenic_region	gene15245-gene15246		-1	n.54387776C>T		-1	-1	-1	-1	-1	-1	0
15	54492707	G	A	PASS	intron_variant	MODIFIER	GLRB	gene15247	transcript	rna29074	protein_coding	6	c.752-1408G>A		-1	-1	-1	-1	-1	-1	0
15	54492707	G	A	PASS	intron_variant	MODIFIER	GLRB	gene15247	transcript	rna29075	protein_coding	6	c.674-1408G>A		-1	-1	-1	-1	-1	-1	0
15	54758091	T	G	GATKstd	intergenic_region	MODIFIER	GRIA2-LOC102156412	gene15248-gene15249	intergenic_region	gene15248-gene15249		-1	n.54758091T>G		-1	-1	-1	-1	-1	-1	0
15	54784443	G	A	PASS	intergenic_region	MODIFIER	GRIA2-LOC102156412	gene15248-gene15249	intergenic_region	gene15248-gene15249		-1	n.54784443G>A		-1	-1	-1	-1	-1	-1	0
15	54838716	GT	G	PASS	intergenic_region	MODIFIER	GRIA2-LOC102156412	gene15248-gene15249	intergenic_region	gene15248-gene15249		-1	n.54838717delT		-1	-1	-1	-1	-1	-1	0
15	54846275	C	T	PASS	intergenic_region	MODIFIER	GRIA2-LOC102156412	gene15248-gene15249	intergenic_region	gene15248-gene15249		-1	n.54846275C>T		-1	-1	-1	-1	-1	-1	0
15	54869712	T	TTTTATTTTTTTTTTTATTTTTTTTTTATTGGTGTTCAA	PASS	intergenic_region	MODIFIER	GRIA2-LOC102156412	gene15248-gene15249	intergenic_region	gene15248-gene15249		-1	n.54869712_54869713insTTTATTTTTTTTTTTATTTTTTTTTTATTGGTGTTCAA		-1	-1	-1	-1	-1	-1	0
15	54881960	T	C	PASS	intergenic_region	MODIFIER	GRIA2-LOC102156412	gene15248-gene15249	intergenic_region	gene15248-gene15249		-1	n.54881960T>C		-1	-1	-1	-1	-1	-1	0
15	54887744	C	T	GATKstd	intergenic_region	MODIFIER	GRIA2-LOC102156412	gene15248-gene15249	intergenic_region	gene15248-gene15249		-1	n.54887744C>T		-1	-1	-1	-1	-1	-1	0
15	54972932	G	A	PASS	downstream_gene_variant	MODIFIER	LOC102156412	gene15249	transcript	rna29080	pseudogene	-1	n.*2286C>T		-1	-1	-1	-1	-1	-1	2286
15	54972932	G	A	PASS	downstream_gene_variant	MODIFIER	LOC102156412	gene15249	transcript	rna29078	pseudogene	-1	n.*1185C>T		-1	-1	-1	-1	-1	-1	1185
15	54972932	G	A	PASS	downstream_gene_variant	MODIFIER	LOC102156412	gene15249	transcript	rna29079	pseudogene	-1	n.*2286C>T		-1	-1	-1	-1	-1	-1	2286
15	54972932	G	A	PASS	intergenic_region	MODIFIER	GRIA2-LOC102156412	gene15248-gene15249	intergenic_region	gene15248-gene15249		-1	n.54972932G>A		-1	-1	-1	-1	-1	-1	0
15	55319180	G	T	PASS	intergenic_region	MODIFIER	LOC102156485-FAM198B	gene15251-gene15252	intergenic_region	gene15251-gene15252		-1	n.55319180G>T		-1	-1	-1	-1	-1	-1	0
15	55389128	C	T	GATKstd	upstream_gene_variant	MODIFIER	FAM198B	gene15252	transcript	rna29082	protein_coding	-1	c.-4607G>A		-1	-1	-1	-1	-1	-1	4607	WARNING_TRANSCRIPT_NO_START_CODON
15	55389128	C	T	GATKstd	intergenic_region	MODIFIER	FAM198B-TMEM144	gene15252-gene15253	intergenic_region	gene15252-gene15253		-1	n.55389128C>T		-1	-1	-1	-1	-1	-1	0
15	56069522	CTT	C	PASS	intergenic_region	MODIFIER	C15H4orf45-RAPGEF2	gene15262-gene15264	intergenic_region	gene15262-gene15264		-1	n.56069523_56069524delTT		-1	-1	-1	-1	-1	-1	0
15	58138347	C	A	PASS	intron_variant	MODIFIER	FSTL5	gene15266	transcript	rna29124	protein_coding	7	c.1015+15150G>T		-1	-1	-1	-1	-1	-1	0
15	58138347	C	A	PASS	intron_variant	MODIFIER	FSTL5	gene15266	transcript	rna29123	protein_coding	7	c.1012+15150G>T		-1	-1	-1	-1	-1	-1	0
15	58140524	C	T	PASS	intron_variant	MODIFIER	FSTL5	gene15266	transcript	rna29124	protein_coding	7	c.1015+12973G>A		-1	-1	-1	-1	-1	-1	0
15	58140524	C	T	PASS	intron_variant	MODIFIER	FSTL5	gene15266	transcript	rna29123	protein_coding	7	c.1012+12973G>A		-1	-1	-1	-1	-1	-1	0
15	58140634	C	T	PASS	intron_variant	MODIFIER	FSTL5	gene15266	transcript	rna29124	protein_coding	7	c.1015+12863G>A		-1	-1	-1	-1	-1	-1	0
15	58140634	C	T	PASS	intron_variant	MODIFIER	FSTL5	gene15266	transcript	rna29123	protein_coding	7	c.1012+12863G>A		-1	-1	-1	-1	-1	-1	0
15	58140878	C	T	GATKstd	intron_variant	MODIFIER	FSTL5	gene15266	transcript	rna29124	protein_coding	7	c.1015+12619G>A		-1	-1	-1	-1	-1	-1	0
15	58140878	C	T	GATKstd	intron_variant	MODIFIER	FSTL5	gene15266	transcript	rna29123	protein_coding	7	c.1012+12619G>A		-1	-1	-1	-1	-1	-1	0
15	58140930	A	G	PASS	intron_variant	MODIFIER	FSTL5	gene15266	transcript	rna29124	protein_coding	7	c.1015+12567T>C		-1	-1	-1	-1	-1	-1	0
15	58140930	A	G	PASS	intron_variant	MODIFIER	FSTL5	gene15266	transcript	rna29123	protein_coding	7	c.1012+12567T>C		-1	-1	-1	-1	-1	-1	0
15	58140972	A	G	PASS	intron_variant	MODIFIER	FSTL5	gene15266	transcript	rna29124	protein_coding	7	c.1015+12525T>C		-1	-1	-1	-1	-1	-1	0
15	58140972	A	G	PASS	intron_variant	MODIFIER	FSTL5	gene15266	transcript	rna29123	protein_coding	7	c.1012+12525T>C		-1	-1	-1	-1	-1	-1	0
15	58141038	G	A	PASS	intron_variant	MODIFIER	FSTL5	gene15266	transcript	rna29124	protein_coding	7	c.1015+12459C>T		-1	-1	-1	-1	-1	-1	0
15	58141038	G	A	PASS	intron_variant	MODIFIER	FSTL5	gene15266	transcript	rna29123	protein_coding	7	c.1012+12459C>T		-1	-1	-1	-1	-1	-1	0
15	58143314	AAGATAGATAGATAGATGATAGAT	A	PASS	intron_variant	MODIFIER	FSTL5	gene15266	transcript	rna29124	protein_coding	7	c.1015+10160_1015+10182delATCTATCATCTATCTATCTATCT		-1	-1	-1	-1	-1	-1	0
15	58143314	AAGATAGATAGATAGATGATAGAT	A	PASS	intron_variant	MODIFIER	FSTL5	gene15266	transcript	rna29123	protein_coding	7	c.1012+10160_1012+10182delATCTATCATCTATCTATCTATCT		-1	-1	-1	-1	-1	-1	0
15	58149420	C	T	PASS	intron_variant	MODIFIER	FSTL5	gene15266	transcript	rna29124	protein_coding	7	c.1015+4077G>A		-1	-1	-1	-1	-1	-1	0
15	58149420	C	T	PASS	intron_variant	MODIFIER	FSTL5	gene15266	transcript	rna29123	protein_coding	7	c.1012+4077G>A		-1	-1	-1	-1	-1	-1	0
15	58302527	T	A	PASS	intron_variant	MODIFIER	FSTL5	gene15266	transcript	rna29124	protein_coding	3	c.410-1129A>T		-1	-1	-1	-1	-1	-1	0
15	58302527	T	A	PASS	intron_variant	MODIFIER	FSTL5	gene15266	transcript	rna29123	protein_coding	3	c.407-1129A>T		-1	-1	-1	-1	-1	-1	0
15	58338424	G	T	PASS	intron_variant	MODIFIER	FSTL5	gene15266	transcript	rna29124	protein_coding	3	c.410-37026C>A		-1	-1	-1	-1	-1	-1	0
15	58338424	G	T	PASS	intron_variant	MODIFIER	FSTL5	gene15266	transcript	rna29123	protein_coding	3	c.407-37026C>A		-1	-1	-1	-1	-1	-1	0
15	58457186	GT	G	PASS	intron_variant	MODIFIER	FSTL5	gene15266	transcript	rna29124	protein_coding	2	c.161-33409delA		-1	-1	-1	-1	-1	-1	0
15	58457186	GT	G	PASS	intron_variant	MODIFIER	FSTL5	gene15266	transcript	rna29123	protein_coding	2	c.158-33409delA		-1	-1	-1	-1	-1	-1	0
15	58458994	AT	A	PASS	intron_variant	MODIFIER	FSTL5	gene15266	transcript	rna29124	protein_coding	2	c.161-35217delA		-1	-1	-1	-1	-1	-1	0
15	58458994	AT	A	PASS	intron_variant	MODIFIER	FSTL5	gene15266	transcript	rna29123	protein_coding	2	c.158-35217delA		-1	-1	-1	-1	-1	-1	0
15	58809509	G	A	PASS	intergenic_region	MODIFIER	FSTL5-LOC100683320	gene15266-gene15267	intergenic_region	gene15266-gene15267		-1	n.58809509G>A		-1	-1	-1	-1	-1	-1	0
15	58834752	TGAGACA	T	PASS	intergenic_region	MODIFIER	FSTL5-LOC100683320	gene15266-gene15267	intergenic_region	gene15266-gene15267		-1	n.58834753_58834758delGAGACA		-1	-1	-1	-1	-1	-1	0
15	58871562	G	A	PASS	intergenic_region	MODIFIER	LOC100683320-LOC102152783	gene15267-gene15268	intergenic_region	gene15267-gene15268		-1	n.58871562G>A		-1	-1	-1	-1	-1	-1	0
15	59200930	T	C	PASS	intergenic_region	MODIFIER	LOC100683320-LOC102152783	gene15267-gene15268	intergenic_region	gene15267-gene15268		-1	n.59200930T>C		-1	-1	-1	-1	-1	-1	0
15	59221525	G	GC	PASS	intron_variant	MODIFIER	LOC102152783	gene15268	transcript	gene15268	pseudogene	6	n.1753+5014_1753+5015insC		-1	-1	-1	-1	-1	-1	0
15	63539512	G	A	PASS	intron_variant	MODIFIER	ANXA10	gene15296	transcript	rna29157	protein_coding	3	c.420+30140G>A		-1	-1	-1	-1	-1	-1	0
15	64022881	C	CCGACCCG	PASS	intergenic_region	MODIFIER	DDX60-LOC102152868	gene15298-gene15299	intergenic_region	gene15298-gene15299		-1	n.64022881_64022882insCGACCCG		-1	-1	-1	-1	-1	-1	0
15	64022888	G	GGCCCCCGCCCCGGCCCC	PASS	intergenic_region	MODIFIER	DDX60-LOC102152868	gene15298-gene15299	intergenic_region	gene15298-gene15299		-1	n.64022888_64022889insGCCCCCGCCCCGGCCCC		-1	-1	-1	-1	-1	-1	0
16	1664959	C	CCGACGTGAGACT,CCGACGTGAGACTCGACGTGAGACT	PASS	upstream_gene_variant	MODIFIER	LOC100856560	gene15329	transcript	rna29199	protein_coding	-1	c.-296_-295insCGACGTGAGACT		-1	-1	-1	-1	-1	-1	272
16	1664959	C	CCGACGTGAGACT,CCGACGTGAGACTCGACGTGAGACT	PASS	upstream_gene_variant	MODIFIER	LOC100856560	gene15329	transcript	rna29199	protein_coding	-1	c.-296_-295insCGACGTGAGACTCGACGTGAGACT		-1	-1	-1	-1	-1	-1	272
16	1664959	C	CCGACGTGAGACT,CCGACGTGAGACTCGACGTGAGACT	PASS	upstream_gene_variant	MODIFIER	LOC100856560	gene15329	transcript	rna29200	protein_coding	-1	c.-296_-295insCGACGTGAGACT		-1	-1	-1	-1	-1	-1	272
16	1664959	C	CCGACGTGAGACT,CCGACGTGAGACTCGACGTGAGACT	PASS	upstream_gene_variant	MODIFIER	LOC100856560	gene15329	transcript	rna29200	protein_coding	-1	c.-296_-295insCGACGTGAGACTCGACGTGAGACT		-1	-1	-1	-1	-1	-1	272
16	1664959	C	CCGACGTGAGACT,CCGACGTGAGACTCGACGTGAGACT	PASS	intergenic_region	MODIFIER	LOC106559810-LOC100856560	gene15328-gene15329	intergenic_region	gene15328-gene15329		-1	n.1664959_1664960insCGACGTGAGACT		-1	-1	-1	-1	-1	-1	0
16	1664959	C	CCGACGTGAGACT,CCGACGTGAGACTCGACGTGAGACT	PASS	intergenic_region	MODIFIER	LOC106559810-LOC100856560	gene15328-gene15329	intergenic_region	gene15328-gene15329		-1	n.1664959_1664960insCGACGTGAGACTCGACGTGAGACT		-1	-1	-1	-1	-1	-1	0
16	7546789	T	G	GATKstd	intron_variant	MODIFIER	KIAA1147	gene15425	transcript	rna29357	protein_coding	3	c.409-2080T>G		-1	-1	-1	-1	-1	-1	0
16	11730674	T	G	GATKstd	intergenic_region	MODIFIER	LOC106559804-LOC102156087	gene15482-gene15483	intergenic_region	gene15482-gene15483		-1	n.11730674T>G		-1	-1	-1	-1	-1	-1	0
16	17135150	T	G	GATKstd	intergenic_region	MODIFIER	ACTR3B-MIR8850	gene15618-gene15620	intergenic_region	gene15618-gene15620		-1	n.17135150T>G		-1	-1	-1	-1	-1	-1	0
16	17490626	G	A	GATKstd	intron_variant	MODIFIER	DPP6	gene15622	transcript	rna29720	protein_coding	1	c.255+132850G>A		-1	-1	-1	-1	-1	-1	0
16	17490626	G	A	GATKstd	intron_variant	MODIFIER	DPP6	gene15622	transcript	rna29721	protein_coding	1	c.255+132850G>A		-1	-1	-1	-1	-1	-1	0
16	17490626	G	A	GATKstd	intron_variant	MODIFIER	DPP6	gene15622	transcript	rna29722	protein_coding	1	c.51+19902G>A		-1	-1	-1	-1	-1	-1	0
16	18814259	T	TTTTCTTTCTTTC	PASS	intergenic_region	MODIFIER	LOC102155425-LOC106559835	gene15640-gene15641	intergenic_region	gene15640-gene15641		-1	n.18814259_18814260insTTTCTTTCTTTC		-1	-1	-1	-1	-1	-1	0
16	19404307	AAAAGAAAGAAAGAAAGAAAGAAAGAAAG	AAAAGAAAGAAAGAAAGAAAG,A	PASS	intron_variant	MODIFIER	LMBR1	gene15643	transcript	rna29761	protein_coding	4	c.319+2471_319+2498delCTTTCTTTCTTTCTTTCTTTCTTTCTTT		-1	-1	-1	-1	-1	-1	0
16	19404307	AAAAGAAAGAAAGAAAGAAAGAAAGAAAG	AAAAGAAAGAAAGAAAGAAAG,A	PASS	intron_variant	MODIFIER	LMBR1	gene15643	transcript	rna29761	protein_coding	4	c.319+2471_319+2478delCTTTCTTT		-1	-1	-1	-1	-1	-1	0
16	19404307	AAAAGAAAGAAAGAAAGAAAGAAAGAAAG	AAAAGAAAGAAAGAAAGAAAG,A	PASS	intron_variant	MODIFIER	LMBR1	gene15643	transcript	rna29760	protein_coding	4	c.319+2471_319+2498delCTTTCTTTCTTTCTTTCTTTCTTTCTTT		-1	-1	-1	-1	-1	-1	0
16	19404307	AAAAGAAAGAAAGAAAGAAAGAAAGAAAG	AAAAGAAAGAAAGAAAGAAAG,A	PASS	intron_variant	MODIFIER	LMBR1	gene15643	transcript	rna29760	protein_coding	4	c.319+2471_319+2478delCTTTCTTT		-1	-1	-1	-1	-1	-1	0
16	24747735	T	C	GATKstd	intron_variant	MODIFIER	ZMAT4	gene15703	transcript	rna29905	protein_coding	4	c.349+9412T>C		-1	-1	-1	-1	-1	-1	0
16	24747735	T	C	GATKstd	intron_variant	MODIFIER	ZMAT4	gene15703	transcript	rna29906	protein_coding	4	c.349+9412T>C		-1	-1	-1	-1	-1	-1	0
16	26371670	CT	C	PASS	intron_variant	MODIFIER	ADAM32	gene15720	transcript	rna29935	protein_coding	6	c.517-7866delA		-1	-1	-1	-1	-1	-1	0
16	26371670	CT	C	PASS	intron_variant	MODIFIER	ADAM32	gene15720	transcript	rna29933	protein_coding	6	c.517-7866delA		-1	-1	-1	-1	-1	-1	0
16	26371670	CT	C	PASS	intron_variant	MODIFIER	ADAM32	gene15720	transcript	rna29934	protein_coding	6	c.517-7866delA		-1	-1	-1	-1	-1	-1	0
16	26371670	CT	C	PASS	intron_variant	MODIFIER	ADAM32	gene15720	transcript	rna29936	protein_coding	5	c.295-7866delA		-1	-1	-1	-1	-1	-1	0
16	26371670	CT	C	PASS	intron_variant	MODIFIER	ADAM32	gene15720	transcript	rna29937	pseudogene	6	n.567-7866delA		-1	-1	-1	-1	-1	-1	0
16	29732907	C	CCCTCCGGCGCCT	PASS	disruptive_inframe_insertion	MODERATE	UNC5D	gene15755	transcript	rna30022	protein_coding	2	c.146_147insAGGCGCCGGAGG	p.Gly49_Ala50insGlyAlaGlyGly	146	9364	146	2985	49	994	0
16	29732914	G	GC	PASS	frameshift_variant	HIGH	UNC5D	gene15755	transcript	rna30022	protein_coding	2	c.139_140insG	p.Pro47fs	139	9364	139	2985	47	994	0
16	29732916	G	GCGGCCGCTCTCCCC	PASS	frameshift_variant	HIGH	UNC5D	gene15755	transcript	rna30022	protein_coding	2	c.137_138insGGGGAGAGCGGCCG	p.Pro47fs	137	9364	137	2985	46	994	0
16	29732925	T	TCCGGCTCCTCTTCCACGCCCCGGGCGCCCGGGAGAGGC	PASS	splice_region_variant&intron_variant	LOW	UNC5D	gene15755	transcript	rna30022	protein_coding	1	c.134-6_134-5insGCCTCTCCCGGGCGCCCGGGGCGTGGAAGAGGAGCCGG		-1	-1	-1	-1	-1	-1	0
16	33257576	A	ATGAGGACTGTTTTTTTTTTTTTTTTTTTTTTTTTTTTTTTTTTTTT	PASS	intron_variant	MODIFIER	WRN	gene15778	transcript	rna30048	protein_coding	8	c.857+200_857+201insAAAAAAAAAAAAAAAAAAAAAAAAAAAAAAAAAAAAACAGTCCTCA		-1	-1	-1	-1	-1	-1	0
16	33257576	A	ATGAGGACTGTTTTTTTTTTTTTTTTTTTTTTTTTTTTTTTTTTTTT	PASS	intron_variant	MODIFIER	WRN	gene15778	transcript	rna30051	protein_coding	5	c.467+200_467+201insAAAAAAAAAAAAAAAAAAAAAAAAAAAAAAAAAAAAACAGTCCTCA		-1	-1	-1	-1	-1	-1	0
16	33257576	A	ATGAGGACTGTTTTTTTTTTTTTTTTTTTTTTTTTTTTTTTTTTTTT	PASS	intron_variant	MODIFIER	WRN	gene15778	transcript	rna30050	protein_coding	6	c.632+200_632+201insAAAAAAAAAAAAAAAAAAAAAAAAAAAAAAAAAAAAACAGTCCTCA		-1	-1	-1	-1	-1	-1	0
16	33257576	A	ATGAGGACTGTTTTTTTTTTTTTTTTTTTTTTTTTTTTTTTTTTTTT	PASS	intron_variant	MODIFIER	WRN	gene15778	transcript	rna30049	protein_coding	8	c.842+200_842+201insAAAAAAAAAAAAAAAAAAAAAAAAAAAAAAAAAAAAACAGTCCTCA		-1	-1	-1	-1	-1	-1	0
16	33257576	A	ATGAGGACTGTTTTTTTTTTTTTTTTTTTTTTTTTTTTTTTTTTTTT	PASS	intron_variant	MODIFIER	WRN	gene15778	transcript	rna30052	protein_coding	8	c.857+200_857+201insAAAAAAAAAAAAAAAAAAAAAAAAAAAAAAAAAAAAACAGTCCTCA		-1	-1	-1	-1	-1	-1	0
16	36165421	T	TAGAAATGTATAAGCTGATTATATGCTTTATAAGGAAATACAAAATGTCTGGAATAA	PASS	intron_variant	MODIFIER	LOC100687460	gene15818	transcript	gene15818	pseudogene	4	n.1242+3198_1242+3199insAGAAATGTATAAGCTGATTATATGCTTTATAAGGAAATACAAAATGTCTGGAATAA		-1	-1	-1	-1	-1	-1	0
16	39337157	A	AAAG	PASS	intergenic_region	MODIFIER	TUSC3-MSR1	gene15831-gene15832	intergenic_region	gene15831-gene15832		-1	n.39337157_39337158insAAG		-1	-1	-1	-1	-1	-1	0
16	39337161	G	GAAA	PASS	intergenic_region	MODIFIER	TUSC3-MSR1	gene15831-gene15832	intergenic_region	gene15831-gene15832		-1	n.39337161_39337162insAAA		-1	-1	-1	-1	-1	-1	0
16	39998673	C	G	GATKstd	intergenic_region	MODIFIER	LOC106559864-LOC102155650	gene15839-gene15840	intergenic_region	gene15839-gene15840		-1	n.39998673C>G		-1	-1	-1	-1	-1	-1	0
16	40161529	C	T	PASS	intergenic_region	MODIFIER	LOC100855801-FGF20	gene15841-gene15842	intergenic_region	gene15841-gene15842		-1	n.40161529C>T		-1	-1	-1	-1	-1	-1	0
16	40161532	A	G	PASS	intergenic_region	MODIFIER	LOC100855801-FGF20	gene15841-gene15842	intergenic_region	gene15841-gene15842		-1	n.40161532A>G		-1	-1	-1	-1	-1	-1	0
16	40161537	C	T,*	PASS	intergenic_region	MODIFIER	LOC100855801-FGF20	gene15841-gene15842	intergenic_region	gene15841-gene15842		-1	n.40161537C>T		-1	-1	-1	-1	-1	-1	0
16	40161541	A	G,*	PASS	intergenic_region	MODIFIER	LOC100855801-FGF20	gene15841-gene15842	intergenic_region	gene15841-gene15842		-1	n.40161541A>G		-1	-1	-1	-1	-1	-1	0
16	40161542	A	G,*	GATKstd	intergenic_region	MODIFIER	LOC100855801-FGF20	gene15841-gene15842	intergenic_region	gene15841-gene15842		-1	n.40161542A>G		-1	-1	-1	-1	-1	-1	0
16	50800383	C	A	GATKstd	intergenic_region	MODIFIER	LOC102156958-LOC102157035	gene15922-gene15923	intergenic_region	gene15922-gene15923		-1	n.50800383C>A		-1	-1	-1	-1	-1	-1	0
16	53725313	A	G	PASS	intron_variant	MODIFIER	GPM6A	gene15946	transcript	rna30368	protein_coding	1	c.37+26878A>G		-1	-1	-1	-1	-1	-1	0
16	53831307	A	C	PASS	intron_variant	MODIFIER	GPM6A	gene15946	transcript	rna30368	protein_coding	3	c.388-3676A>C		-1	-1	-1	-1	-1	-1	0
16	53941310	G	A	PASS	downstream_gene_variant	MODIFIER	LOC102153164	gene15948	transcript	gene15948	pseudogene	-1	n.*3827C>T		-1	-1	-1	-1	-1	-1	3827
16	53941310	G	A	PASS	intron_variant	MODIFIER	CBD108	gene15947	transcript	rna30369	protein_coding	1	c.313+2531C>T		-1	-1	-1	-1	-1	-1	0
16	54181992	T	G	GATKstd	intron_variant	MODIFIER	LOC102153880	gene15956	transcript	rna30383	pseudogene	2	n.268+23928A>C		-1	-1	-1	-1	-1	-1	0
16	59095566	C	G	GATKstd	intergenic_region	MODIFIER	LOC611251-LOC611292	gene15987-gene15988	intergenic_region	gene15987-gene15988		-1	n.59095566C>G		-1	-1	-1	-1	-1	-1	0
16	59109031	A	C	GATKstd	intergenic_region	MODIFIER	LOC611251-LOC611292	gene15987-gene15988	intergenic_region	gene15987-gene15988		-1	n.59109031A>C		-1	-1	-1	-1	-1	-1	0
16	59109273	G	A	GATKstd	intergenic_region	MODIFIER	LOC611251-LOC611292	gene15987-gene15988	intergenic_region	gene15987-gene15988		-1	n.59109273G>A		-1	-1	-1	-1	-1	-1	0
16	59330973	G	A	GATKstd	intergenic_region	MODIFIER	LOC611292-LOC491522	gene15988-gene15989	intergenic_region	gene15988-gene15989		-1	n.59330973G>A		-1	-1	-1	-1	-1	-1	0
16	59422687	C	G	GATKstd	intergenic_region	MODIFIER	LOC102152737-LOC102155064	gene15993-gene15994	intergenic_region	gene15993-gene15994		-1	n.59422687C>G		-1	-1	-1	-1	-1	-1	0
16	59436195	T	A	GATKstd	intergenic_region	MODIFIER	LOC102152737-LOC102155064	gene15993-gene15994	intergenic_region	gene15993-gene15994		-1	n.59436195T>A		-1	-1	-1	-1	-1	-1	0
17	297420	A	ACC	PASS	intergenic_region	MODIFIER	LOC102155602-LOC100687694	gene16000-gene16001	intergenic_region	gene16000-gene16001		-1	n.297420_297421insCC		-1	-1	-1	-1	-1	-1	0
17	356725	TA	T	PASS	intergenic_region	MODIFIER	LOC102155602-LOC100687694	gene16000-gene16001	intergenic_region	gene16000-gene16001		-1	n.356726delA		-1	-1	-1	-1	-1	-1	0
17	647989	C	T	PASS	intergenic_region	MODIFIER	TMEM18-SNTG2	gene16004-gene16005	intergenic_region	gene16004-gene16005		-1	n.647989C>T		-1	-1	-1	-1	-1	-1	0
17	4885286	A	C	GATKstd	intergenic_region	MODIFIER	LOC102151619-LOC106559868	gene16032-gene16033	intergenic_region	gene16032-gene16033		-1	n.4885286A>C		-1	-1	-1	-1	-1	-1	0
17	4957769	C	T	GATKstd	intergenic_region	MODIFIER	LOC102151619-LOC106559868	gene16032-gene16033	intergenic_region	gene16032-gene16033		-1	n.4957769C>T		-1	-1	-1	-1	-1	-1	0
17	5080202	A	C	PASS	intron_variant	MODIFIER	LOC106559868	gene16033	transcript	rna30500	pseudogene	1	n.112-70799A>C		-1	-1	-1	-1	-1	-1	0
17	5268401	G	T	PASS	intergenic_region	MODIFIER	LOC102151791-LOC102151840	gene16035-gene16036	intergenic_region	gene16035-gene16036		-1	n.5268401G>T		-1	-1	-1	-1	-1	-1	0
17	5363326	T	A	PASS	intergenic_region	MODIFIER	LOC102151791-LOC102151840	gene16035-gene16036	intergenic_region	gene16035-gene16036		-1	n.5363326T>A		-1	-1	-1	-1	-1	-1	0
17	6099067	G	A	PASS	intron_variant	MODIFIER	MBOAT2	gene16040	transcript	rna30516	protein_coding	13	c.1764+78C>T		-1	-1	-1	-1	-1	-1	0
17	8046515	G	A	PASS	intron_variant	MODIFIER	ROCK2	gene16072	transcript	rna30579	protein_coding	5	c.864+25568C>T		-1	-1	-1	-1	-1	-1	0
17	8882801	C	T	PASS	intergenic_region	MODIFIER	LOC106559907-LOC106559885	gene16079-gene16080	intergenic_region	gene16079-gene16080		-1	n.8882801C>T		-1	-1	-1	-1	-1	-1	0
17	9149095	G	A	PASS	intergenic_region	MODIFIER	LOC106559885-TRIB2	gene16080-gene16081	intergenic_region	gene16080-gene16081		-1	n.9149095G>A		-1	-1	-1	-1	-1	-1	0
17	19105257	A	T	GATKstd	intron_variant	MODIFIER	NCOA1	gene16157	transcript	rna30753	protein_coding	19	c.3707-2246A>T		-1	-1	-1	-1	-1	-1	0
17	19105257	A	T	GATKstd	intron_variant	MODIFIER	NCOA1	gene16157	transcript	rna30752	protein_coding	18	c.3707-2246A>T		-1	-1	-1	-1	-1	-1	0
17	19105257	A	T	GATKstd	intron_variant	MODIFIER	NCOA1	gene16157	transcript	rna30754	protein_coding	19	c.3707-2246A>T		-1	-1	-1	-1	-1	-1	0
17	19105257	A	T	GATKstd	intron_variant	MODIFIER	NCOA1	gene16157	transcript	rna30755	protein_coding	18	c.3707-2246A>T		-1	-1	-1	-1	-1	-1	0
17	19105257	A	T	GATKstd	intron_variant	MODIFIER	NCOA1	gene16157	transcript	rna30756	protein_coding	18	c.3707-2246A>T		-1	-1	-1	-1	-1	-1	0
17	19105257	A	T	GATKstd	intron_variant	MODIFIER	NCOA1	gene16157	transcript	rna30757	protein_coding	18	c.3707-2246A>T		-1	-1	-1	-1	-1	-1	0
17	19105257	A	T	GATKstd	intron_variant	MODIFIER	NCOA1	gene16157	transcript	rna30758	protein_coding	17	c.3707-2246A>T		-1	-1	-1	-1	-1	-1	0
17	19105259	A	T	GATKstd	intron_variant	MODIFIER	NCOA1	gene16157	transcript	rna30753	protein_coding	19	c.3707-2244A>T		-1	-1	-1	-1	-1	-1	0
17	19105259	A	T	GATKstd	intron_variant	MODIFIER	NCOA1	gene16157	transcript	rna30752	protein_coding	18	c.3707-2244A>T		-1	-1	-1	-1	-1	-1	0
17	19105259	A	T	GATKstd	intron_variant	MODIFIER	NCOA1	gene16157	transcript	rna30754	protein_coding	19	c.3707-2244A>T		-1	-1	-1	-1	-1	-1	0
17	19105259	A	T	GATKstd	intron_variant	MODIFIER	NCOA1	gene16157	transcript	rna30755	protein_coding	18	c.3707-2244A>T		-1	-1	-1	-1	-1	-1	0
17	19105259	A	T	GATKstd	intron_variant	MODIFIER	NCOA1	gene16157	transcript	rna30756	protein_coding	18	c.3707-2244A>T		-1	-1	-1	-1	-1	-1	0
17	19105259	A	T	GATKstd	intron_variant	MODIFIER	NCOA1	gene16157	transcript	rna30757	protein_coding	18	c.3707-2244A>T		-1	-1	-1	-1	-1	-1	0
17	19105259	A	T	GATKstd	intron_variant	MODIFIER	NCOA1	gene16157	transcript	rna30758	protein_coding	17	c.3707-2244A>T		-1	-1	-1	-1	-1	-1	0
17	20360658	TG	T	PASS	upstream_gene_variant	MODIFIER	HADHA	gene16176	transcript	rna30794	protein_coding	-1	c.-5158delC		-1	-1	-1	-1	-1	-1	5000
17	20360658	TG	T	PASS	intron_variant	MODIFIER	HADHB	gene16177	transcript	rna30795	protein_coding	1	c.-8-3207delG		-1	-1	-1	-1	-1	-1	0
17	20360658	TG	T	PASS	intron_variant	MODIFIER	HADHB	gene16177	transcript	rna30796	protein_coding	1	c.-8-3207delG		-1	-1	-1	-1	-1	-1	0
17	20361996	A	ATCCCTGGATGGTGCAGCGGTTTGGCGCCTGCCTTTGGCCCAGGGCGCGATCCTGG	PASS	intron_variant	MODIFIER	HADHB	gene16177	transcript	rna30795	protein_coding	1	c.-8-1870_-8-1869insTCCCTGGATGGTGCAGCGGTTTGGCGCCTGCCTTTGGCCCAGGGCGCGATCCTGG		-1	-1	-1	-1	-1	-1	0
17	20361996	A	ATCCCTGGATGGTGCAGCGGTTTGGCGCCTGCCTTTGGCCCAGGGCGCGATCCTGG	PASS	intron_variant	MODIFIER	HADHB	gene16177	transcript	rna30796	protein_coding	1	c.-8-1870_-8-1869insTCCCTGGATGGTGCAGCGGTTTGGCGCCTGCCTTTGGCCCAGGGCGCGATCCTGG		-1	-1	-1	-1	-1	-1	0
17	20361998	A	G	GATKstd	intron_variant	MODIFIER	HADHB	gene16177	transcript	rna30795	protein_coding	1	c.-8-1868A>G		-1	-1	-1	-1	-1	-1	0
17	20361998	A	G	GATKstd	intron_variant	MODIFIER	HADHB	gene16177	transcript	rna30796	protein_coding	1	c.-8-1868A>G		-1	-1	-1	-1	-1	-1	0
17	22219241	TG	T	PASS	intron_variant	MODIFIER	BRE	gene16241	transcript	rna30960	protein_coding	10	c.934+11979delG		-1	-1	-1	-1	-1	-1	0
17	22219241	TG	T	PASS	intron_variant	MODIFIER	BRE	gene16241	transcript	rna30959	protein_coding	10	c.934+11979delG		-1	-1	-1	-1	-1	-1	0
17	23437217	G	A	GATKstd	intron_variant	MODIFIER	ALK	gene16252	transcript	rna30992	protein_coding	3	c.1000+36463C>T		-1	-1	-1	-1	-1	-1	0
17	36503908	A	T	PASS	intron_variant	MODIFIER	TMEM87B	gene16386	transcript	rna31288	protein_coding	15	c.1454-1671A>T		-1	-1	-1	-1	-1	-1	0
17	36503908	A	T	PASS	intron_variant	MODIFIER	TMEM87B	gene16386	transcript	rna31289	protein_coding	15	c.1454-1671A>T		-1	-1	-1	-1	-1	-1	0
17	36503908	A	T	PASS	intron_variant	MODIFIER	TMEM87B	gene16386	transcript	rna31290	protein_coding	15	c.1265-1671A>T		-1	-1	-1	-1	-1	-1	0
17	37292630	T	TAGTACTCTGTGCCCACCCCCAGGTTGGCCCCCAGCTGCCCCAGTCCCTGCTCACTCTCAGGGGAGGATGGATAAGAGTTTGGCTGTACTCCTGGGGGCAGCTCAGCACTCATTTGAAATTCAG	PASS	downstream_gene_variant	MODIFIER	PSD4	gene16412	transcript	rna31326	protein_coding	-1	c.*176_*177insAGTACTCTGTGCCCACCCCCAGGTTGGCCCCCAGCTGCCCCAGTCCCTGCTCACTCTCAGGGGAGGATGGATAAGAGTTTGGCTGTACTCCTGGGGGCAGCTCAGCACTCATTTGAAATTCAG		-1	-1	-1	-1	-1	-1	1
17	37292630	T	TAGTACTCTGTGCCCACCCCCAGGTTGGCCCCCAGCTGCCCCAGTCCCTGCTCACTCTCAGGGGAGGATGGATAAGAGTTTGGCTGTACTCCTGGGGGCAGCTCAGCACTCATTTGAAATTCAG	PASS	downstream_gene_variant	MODIFIER	PSD4	gene16412	transcript	rna31327	protein_coding	-1	c.*176_*177insAGTACTCTGTGCCCACCCCCAGGTTGGCCCCCAGCTGCCCCAGTCCCTGCTCACTCTCAGGGGAGGATGGATAAGAGTTTGGCTGTACTCCTGGGGGCAGCTCAGCACTCATTTGAAATTCAG		-1	-1	-1	-1	-1	-1	1
17	37292630	T	TAGTACTCTGTGCCCACCCCCAGGTTGGCCCCCAGCTGCCCCAGTCCCTGCTCACTCTCAGGGGAGGATGGATAAGAGTTTGGCTGTACTCCTGGGGGCAGCTCAGCACTCATTTGAAATTCAG	PASS	downstream_gene_variant	MODIFIER	PSD4	gene16412	transcript	rna31328	protein_coding	-1	c.*176_*177insAGTACTCTGTGCCCACCCCCAGGTTGGCCCCCAGCTGCCCCAGTCCCTGCTCACTCTCAGGGGAGGATGGATAAGAGTTTGGCTGTACTCCTGGGGGCAGCTCAGCACTCATTTGAAATTCAG		-1	-1	-1	-1	-1	-1	1
17	37292630	T	TAGTACTCTGTGCCCACCCCCAGGTTGGCCCCCAGCTGCCCCAGTCCCTGCTCACTCTCAGGGGAGGATGGATAAGAGTTTGGCTGTACTCCTGGGGGCAGCTCAGCACTCATTTGAAATTCAG	PASS	intergenic_region	MODIFIER	PSD4-PAX8	gene16412-gene16413	intergenic_region	gene16412-gene16413		-1	n.37292630_37292631insAGTACTCTGTGCCCACCCCCAGGTTGGCCCCCAGCTGCCCCAGTCCCTGCTCACTCTCAGGGGAGGATGGATAAGAGTTTGGCTGTACTCCTGGGGGCAGCTCAGCACTCATTTGAAATTCAG		-1	-1	-1	-1	-1	-1	0
17	37989591	C	T	GATKstd	intergenic_region	MODIFIER	TEX37-LOC100856532	gene16428-gene16429	intergenic_region	gene16428-gene16429		-1	n.37989591C>T		-1	-1	-1	-1	-1	-1	0
17	47205854	C	T	GATKstd	intergenic_region	MODIFIER	LOC102156390-LOC100683468	gene16505-gene16506	intergenic_region	gene16505-gene16506		-1	n.47205854C>T		-1	-1	-1	-1	-1	-1	0
17	47211207	A	AT	PASS	intergenic_region	MODIFIER	LOC102156390-LOC100683468	gene16505-gene16506	intergenic_region	gene16505-gene16506		-1	n.47211207_47211208insT		-1	-1	-1	-1	-1	-1	0
17	47622525	A	G	GATKstd	intergenic_region	MODIFIER	LOC100683548-GCFC2	gene16507-gene16508	intergenic_region	gene16507-gene16508		-1	n.47622525A>G		-1	-1	-1	-1	-1	-1	0
17	48589940	CGGG	C	PASS	upstream_gene_variant	MODIFIER	LOXL3	gene16522	transcript	rna31485	protein_coding	-1	c.-3787_-3785delGGG		-1	-1	-1	-1	-1	-1	2235
17	48589940	CGGG	C	PASS	upstream_gene_variant	MODIFIER	LOXL3	gene16522	transcript	rna31486	protein_coding	-1	c.-3787_-3785delGGG		-1	-1	-1	-1	-1	-1	2236
17	48589940	CGGG	C	PASS	downstream_gene_variant	MODIFIER	M1AP	gene16518	transcript	rna31480	protein_coding	-1	c.*2394_*2396delGGG		-1	-1	-1	-1	-1	-1	1610
17	48589940	CGGG	C	PASS	downstream_gene_variant	MODIFIER	M1AP	gene16518	transcript	rna31483	protein_coding	-1	c.*2862_*2864delGGG		-1	-1	-1	-1	-1	-1	2852
17	48589940	CGGG	C	PASS	downstream_gene_variant	MODIFIER	M1AP	gene16518	transcript	rna31481	pseudogene	-1	n.*1610_*1612delGGG		-1	-1	-1	-1	-1	-1	1610
17	48589940	CGGG	C	PASS	downstream_gene_variant	MODIFIER	M1AP	gene16518	transcript	rna31482	protein_coding	-1	c.*2394_*2396delGGG		-1	-1	-1	-1	-1	-1	1610
17	48589940	CGGG	C	PASS	downstream_gene_variant	MODIFIER	M1AP	gene16518	transcript	rna31479	pseudogene	-1	n.*1582_*1584delGGG		-1	-1	-1	-1	-1	-1	1582
17	48589940	CGGG	C	PASS	downstream_gene_variant	MODIFIER	M1AP	gene16518	transcript	rna31476	protein_coding	-1	c.*1582_*1584delGGG		-1	-1	-1	-1	-1	-1	1455
17	48589940	CGGG	C	PASS	downstream_gene_variant	MODIFIER	M1AP	gene16518	transcript	rna31477	protein_coding	-1	c.*1582_*1584delGGG		-1	-1	-1	-1	-1	-1	1455
17	48589940	CGGG	C	PASS	downstream_gene_variant	MODIFIER	M1AP	gene16518	transcript	rna31478	protein_coding	-1	c.*1582_*1584delGGG		-1	-1	-1	-1	-1	-1	1455
17	48589940	CGGG	C	PASS	intron_variant	MODIFIER	DOK1	gene16521	transcript	rna31484	protein_coding	4	c.934-107_934-105delCCC		-1	-1	-1	-1	-1	-1	0
17	51573511	G	T	GATKstd	upstream_gene_variant	MODIFIER	PHTF1	gene16584	transcript	rna31633	protein_coding	-1	c.-19004C>A		-1	-1	-1	-1	-1	-1	224
17	51573511	G	T	GATKstd	upstream_gene_variant	MODIFIER	PHTF1	gene16584	transcript	rna31634	protein_coding	-1	c.-19004C>A		-1	-1	-1	-1	-1	-1	224
17	51573511	G	T	GATKstd	upstream_gene_variant	MODIFIER	PHTF1	gene16584	transcript	rna31632	protein_coding	-1	c.-254C>A		-1	-1	-1	-1	-1	-1	36
17	51573511	G	T	GATKstd	intron_variant	MODIFIER	PHTF1	gene16584	transcript	rna31631	protein_coding	1	c.-31+108C>A		-1	-1	-1	-1	-1	-1	0
17	51573511	G	T	GATKstd	intron_variant	MODIFIER	LOC106559918	gene16585	transcript	rna31635	protein_coding	1	c.31-80G>T		-1	-1	-1	-1	-1	-1	0
17	51573511	G	T	GATKstd	intron_variant	MODIFIER	PHTF1	gene16584	transcript	rna31630	protein_coding	1	c.-31+108C>A		-1	-1	-1	-1	-1	-1	0
17	60865136	C	T	GATKstd	intron_variant	MODIFIER	THEM5	gene16818	transcript	rna32080	protein_coding	1	c.123+321G>A		-1	-1	-1	-1	-1	-1	0
17	60865136	C	T	GATKstd	intron_variant	MODIFIER	THEM5	gene16818	transcript	rna32079	protein_coding	1	c.123+321G>A		-1	-1	-1	-1	-1	-1	0
18	5217824	A	T	GATKstd	intergenic_region	MODIFIER	LOC100688065-VSTM2A	gene16915-gene16916	intergenic_region	gene16915-gene16916		-1	n.5217824A>T		-1	-1	-1	-1	-1	-1	0
18	6526889	T	C	PASS	intron_variant	MODIFIER	COA1	gene16926	transcript	rna32284	protein_coding	2	c.-318-10143T>C		-1	-1	-1	-1	-1	-1	0
18	6526889	T	C	PASS	intron_variant	MODIFIER	COA1	gene16926	transcript	rna32285	protein_coding	2	c.-273+16319T>C		-1	-1	-1	-1	-1	-1	0
18	6526889	T	C	PASS	intron_variant	MODIFIER	COA1	gene16926	transcript	rna32286	protein_coding	2	c.-68+16319T>C		-1	-1	-1	-1	-1	-1	0
18	8080006	G	GT	PASS	intergenic_region	MODIFIER	GLI3-LOC106559954	gene16938-gene16939	intergenic_region	gene16938-gene16939		-1	n.8080006_8080007insT		-1	-1	-1	-1	-1	-1	0
18	13830458	T	C	GATKstd	intergenic_region	MODIFIER	CCDC71L-LOC102151336	gene17011-gene17012	intergenic_region	gene17011-gene17012		-1	n.13830458T>C		-1	-1	-1	-1	-1	-1	0
18	13830484	G	GTTTTTT	PASS	intergenic_region	MODIFIER	CCDC71L-LOC102151336	gene17011-gene17012	intergenic_region	gene17011-gene17012		-1	n.13830484_13830485insTTTTTT		-1	-1	-1	-1	-1	-1	0
18	15361381	C	CCACGAGTCCCACATTGGGCTCCCTGCATGGAGCCTGCTTCTCCCTCTGCCTGTGTCT	PASS	intergenic_region	MODIFIER	KMT2E-LOC100684455	gene17026-gene17027	intergenic_region	gene17026-gene17027		-1	n.15361381_15361382insCACGAGTCCCACATTGGGCTCCCTGCATGGAGCCTGCTTCTCCCTCTGCCTGTGTCT		-1	-1	-1	-1	-1	-1	0
18	17934577	A	ACTATTTAAAG	PASS	intergenic_region	MODIFIER	PHTF2-MAGI2	gene17054-gene17056	intergenic_region	gene17054-gene17056		-1	n.17934577_17934578insCTATTTAAAG		-1	-1	-1	-1	-1	-1	0
18	20963082	T	C	GATKstd	intergenic_region	MODIFIER	LOC100686229-LOC100687935	gene17066-gene17067	intergenic_region	gene17066-gene17067		-1	n.20963082T>C		-1	-1	-1	-1	-1	-1	0
18	24179055	G	GGGTGTGCGGGCGTGGGGGTGTGCGGGTGTGGGGGTGTGCGGGCGTGCA	PASS	intergenic_region	MODIFIER	LOC100688320-SEMA3D	gene17080-gene17081	intergenic_region	gene17080-gene17081		-1	n.24179055_24179056insGGTGTGCGGGCGTGGGGGTGTGCGGGTGTGGGGGTGTGCGGGCGTGCA		-1	-1	-1	-1	-1	-1	0
18	25257742	G	T	GATKstd	intergenic_region	MODIFIER	LOC100688588-SCGB1C1	gene17085-gene17086	intergenic_region	gene17085-gene17086		-1	n.25257742G>T		-1	-1	-1	-1	-1	-1	0
18	25257766	G	C	GATKstd	intergenic_region	MODIFIER	LOC100688588-SCGB1C1	gene17085-gene17086	intergenic_region	gene17085-gene17086		-1	n.25257766G>C		-1	-1	-1	-1	-1	-1	0
18	30143024	T	A	PASS	intergenic_region	MODIFIER	LOC102156018-LOC100682696	gene17139-gene17140	intergenic_region	gene17139-gene17140		-1	n.30143024T>A		-1	-1	-1	-1	-1	-1	0
18	30207981	G	T	PASS	intergenic_region	MODIFIER	LOC102156018-LOC100682696	gene17139-gene17140	intergenic_region	gene17139-gene17140		-1	n.30207981G>T		-1	-1	-1	-1	-1	-1	0
18	39282662	G	A	GATKstd	intergenic_region	MODIFIER	LOC100684339-LOC483510	gene17324-gene17325	intergenic_region	gene17324-gene17325		-1	n.39282662G>A		-1	-1	-1	-1	-1	-1	0
18	45801564	C	T	PASS	missense_variant	MODERATE	DUSP8	gene17579	transcript	rna33312	protein_coding	3	c.340G>A	p.Gly114Ser	497	4480	340	1875	114	624	0
18	45804191	G	T	PASS	intron_variant	MODIFIER	DUSP8	gene17579	transcript	rna33312	protein_coding	1	c.-109-535C>A		-1	-1	-1	-1	-1	-1	0
18	45809994	A	ATGGGCCCGGCGGGGGCCCGCGCAGCCGGGGCAGGGGCCGGGGGAGCGCGCGGGCCTCGTCGCCGTCGCCGCCGTCGCCGCCGCCGCCGCGGGGAGCGCTCGCTCGGGCCGGGGCGCGCGCAC	PASS	5_prime_UTR_variant	MODIFIER	DUSP8	gene17579	transcript	rna33312	protein_coding	1	c.-156_-155insGTGCGCGCGCCCCGGCCCGAGCGAGCGCTCCCCGCGGCGGCGGCGGCGACGGCGGCGACGGCGACGAGGCCCGCGCGCTCCCCCGGCCCCTGCCCCGGCTGCGCGGGCCCCCGCCGGGCCCA		-1	-1	-1	-1	-1	-1	6448
18	45844437	G	A,*	GATKstd	intron_variant	MODIFIER	LOC106559976	gene17580	transcript	rna33313	protein_coding	3	c.484-139G>A		-1	-1	-1	-1	-1	-1	0
18	45851393	C	T	PASS	intergenic_region	MODIFIER	LOC106559976-LOC102153120	gene17580-gene17581	intergenic_region	gene17580-gene17581		-1	n.45851393C>T		-1	-1	-1	-1	-1	-1	0
18	53409133	G	A	PASS	3_prime_UTR_variant	MODIFIER	LOC483771	gene17845	transcript	rna33893	protein_coding	2	c.*445G>A		-1	-1	-1	-1	-1	-1	445
18	53557289	A	G	PASS	intergenic_region	MODIFIER	LOC476047-SLC22A10	gene17850-gene17852	intergenic_region	gene17850-gene17852		-1	n.53557289A>G		-1	-1	-1	-1	-1	-1	0
19	5200234	C	A	GATKstd	intergenic_region	MODIFIER	LOC100686409-LOC100686481	gene17987-gene17988	intergenic_region	gene17987-gene17988		-1	n.5200234C>A		-1	-1	-1	-1	-1	-1	0
19	5200242	G	A	GATKstd	intergenic_region	MODIFIER	LOC100686409-LOC100686481	gene17987-gene17988	intergenic_region	gene17987-gene17988		-1	n.5200242G>A		-1	-1	-1	-1	-1	-1	0
19	6061992	C	CT	PASS	intergenic_region	MODIFIER	LOC100686645-LOC100686718	gene17991-gene17992	intergenic_region	gene17991-gene17992		-1	n.6061992_6061993insT		-1	-1	-1	-1	-1	-1	0
19	6062007	C	T	GATKstd	intergenic_region	MODIFIER	LOC100686645-LOC100686718	gene17991-gene17992	intergenic_region	gene17991-gene17992		-1	n.6062007C>T		-1	-1	-1	-1	-1	-1	0
19	6646824	G	T	GATKstd	intergenic_region	MODIFIER	LOC100686645-LOC100686718	gene17991-gene17992	intergenic_region	gene17991-gene17992		-1	n.6646824G>T		-1	-1	-1	-1	-1	-1	0
19	6717277	C	G	GATKstd	intergenic_region	MODIFIER	LOC100686645-LOC100686718	gene17991-gene17992	intergenic_region	gene17991-gene17992		-1	n.6717277C>G		-1	-1	-1	-1	-1	-1	0
19	8809711	C	T	PASS	intron_variant	MODIFIER	LOC106560045	gene18001	transcript	rna34191	pseudogene	2	n.608+5023C>T		-1	-1	-1	-1	-1	-1	0
19	8809711	C	T	PASS	intron_variant	MODIFIER	LOC106560045	gene18001	transcript	rna34192	pseudogene	2	n.608+5023C>T		-1	-1	-1	-1	-1	-1	0
19	8904839	A	T	GATKstd	intron_variant	MODIFIER	LOC106560045	gene18001	transcript	rna34191	pseudogene	2	n.609-16231A>T		-1	-1	-1	-1	-1	-1	0
19	8904839	A	T	GATKstd	intron_variant	MODIFIER	LOC106560045	gene18001	transcript	rna34192	pseudogene	2	n.609-23504A>T		-1	-1	-1	-1	-1	-1	0
19	9031898	T	G	PASS	intergenic_region	MODIFIER	LOC106560045-LOC476081	gene18001-gene18002	intergenic_region	gene18001-gene18002		-1	n.9031898T>G		-1	-1	-1	-1	-1	-1	0
19	9129191	T	C	PASS	intergenic_region	MODIFIER	LOC106560045-LOC476081	gene18001-gene18002	intergenic_region	gene18001-gene18002		-1	n.9129191T>C		-1	-1	-1	-1	-1	-1	0
19	9479090	T	C	PASS	intergenic_region	MODIFIER	LOC106560045-LOC476081	gene18001-gene18002	intergenic_region	gene18001-gene18002		-1	n.9479090T>C		-1	-1	-1	-1	-1	-1	0
19	10384937	A	G	PASS	intergenic_region	MODIFIER	LOC476082-LOC476083	gene18003-gene18004	intergenic_region	gene18003-gene18004		-1	n.10384937A>G		-1	-1	-1	-1	-1	-1	0
19	10490503	A	T	PASS	intergenic_region	MODIFIER	LOC476082-LOC476083	gene18003-gene18004	intergenic_region	gene18003-gene18004		-1	n.10490503A>T		-1	-1	-1	-1	-1	-1	0
19	10797235	G	A	PASS	intergenic_region	MODIFIER	LOC102157141-LOC102157193	gene18005-gene18006	intergenic_region	gene18005-gene18006		-1	n.10797235G>A		-1	-1	-1	-1	-1	-1	0
19	10920637	T	A	PASS	intergenic_region	MODIFIER	LOC102157141-LOC102157193	gene18005-gene18006	intergenic_region	gene18005-gene18006		-1	n.10920637T>A		-1	-1	-1	-1	-1	-1	0
19	11046791	A	G	PASS	upstream_gene_variant	MODIFIER	LOC102157193	gene18006	transcript	rna34195	pseudogene	-1	n.-2355T>C		-1	-1	-1	-1	-1	-1	2355
19	11046791	A	G	PASS	upstream_gene_variant	MODIFIER	LOC102157193	gene18006	transcript	rna34194	pseudogene	-1	n.-2355T>C		-1	-1	-1	-1	-1	-1	2355
19	11046791	A	G	PASS	intergenic_region	MODIFIER	LOC102157193-C19H4orf33	gene18006-gene18007	intergenic_region	gene18006-gene18007		-1	n.11046791A>G		-1	-1	-1	-1	-1	-1	0
19	11072365	T	C	PASS	intergenic_region	MODIFIER	LOC102157193-C19H4orf33	gene18006-gene18007	intergenic_region	gene18006-gene18007		-1	n.11072365T>C		-1	-1	-1	-1	-1	-1	0
19	11083350	T	TA	PASS	intergenic_region	MODIFIER	LOC102157193-C19H4orf33	gene18006-gene18007	intergenic_region	gene18006-gene18007		-1	n.11083350_11083351insA		-1	-1	-1	-1	-1	-1	0
19	11104272	T	A	PASS	intergenic_region	MODIFIER	LOC102157193-C19H4orf33	gene18006-gene18007	intergenic_region	gene18006-gene18007		-1	n.11104272T>A		-1	-1	-1	-1	-1	-1	0
19	11104455	A	T	PASS	intergenic_region	MODIFIER	LOC102157193-C19H4orf33	gene18006-gene18007	intergenic_region	gene18006-gene18007		-1	n.11104455A>T		-1	-1	-1	-1	-1	-1	0
19	11168587	A	T	PASS	intergenic_region	MODIFIER	LOC102157193-C19H4orf33	gene18006-gene18007	intergenic_region	gene18006-gene18007		-1	n.11168587A>T		-1	-1	-1	-1	-1	-1	0
19	11319247	A	T	PASS	intergenic_region	MODIFIER	LOC102157193-C19H4orf33	gene18006-gene18007	intergenic_region	gene18006-gene18007		-1	n.11319247A>T		-1	-1	-1	-1	-1	-1	0
19	11346757	C	T	PASS	intergenic_region	MODIFIER	LOC102157193-C19H4orf33	gene18006-gene18007	intergenic_region	gene18006-gene18007		-1	n.11346757C>T		-1	-1	-1	-1	-1	-1	0
19	11350038	A	G	PASS	intergenic_region	MODIFIER	LOC102157193-C19H4orf33	gene18006-gene18007	intergenic_region	gene18006-gene18007		-1	n.11350038A>G		-1	-1	-1	-1	-1	-1	0
19	11462846	G	A	GATKstd	intergenic_region	MODIFIER	LOC102157193-C19H4orf33	gene18006-gene18007	intergenic_region	gene18006-gene18007		-1	n.11462846G>A		-1	-1	-1	-1	-1	-1	0
19	11484415	G	A	PASS	intergenic_region	MODIFIER	LOC102157193-C19H4orf33	gene18006-gene18007	intergenic_region	gene18006-gene18007		-1	n.11484415G>A		-1	-1	-1	-1	-1	-1	0
19	11558171	G	A	PASS	intergenic_region	MODIFIER	LOC102157193-C19H4orf33	gene18006-gene18007	intergenic_region	gene18006-gene18007		-1	n.11558171G>A		-1	-1	-1	-1	-1	-1	0
19	11605685	G	A	PASS	intergenic_region	MODIFIER	LOC102157193-C19H4orf33	gene18006-gene18007	intergenic_region	gene18006-gene18007		-1	n.11605685G>A		-1	-1	-1	-1	-1	-1	0
19	12342001	C	G	PASS	intergenic_region	MODIFIER	JADE1-LOC483831	gene18009-gene18011	intergenic_region	gene18009-gene18011		-1	n.12342001C>G		-1	-1	-1	-1	-1	-1	0
19	13042337	A	G	PASS	intron_variant	MODIFIER	PLK4	gene18019	transcript	rna34234	protein_coding	15	c.2807+187T>C		-1	-1	-1	-1	-1	-1	0
19	13518964	G	A	GATKstd	intergenic_region	MODIFIER	LOC100687837-MIR8857	gene18023-gene18024	intergenic_region	gene18023-gene18024		-1	n.13518964G>A		-1	-1	-1	-1	-1	-1	0
19	13842879	C	A	PASS	intergenic_region	MODIFIER	LOC100685412-LOC106560036	gene18025-gene18026	intergenic_region	gene18025-gene18026		-1	n.13842879C>A		-1	-1	-1	-1	-1	-1	0
19	13974968	C	T,*	PASS	intron_variant	MODIFIER	LOC106560036	gene18026	transcript	rna34244	pseudogene	1	n.230+103757C>T		-1	-1	-1	-1	-1	-1	0
19	13984560	C	T	PASS	intron_variant	MODIFIER	LOC106560036	gene18026	transcript	rna34244	pseudogene	1	n.230+113349C>T		-1	-1	-1	-1	-1	-1	0
19	13991592	T	TA	PASS	intron_variant	MODIFIER	LOC106560036	gene18026	transcript	rna34244	pseudogene	1	n.231-119750_231-119749insA		-1	-1	-1	-1	-1	-1	0
19	14016189	C	T	PASS	intron_variant	MODIFIER	LOC106560036	gene18026	transcript	rna34244	pseudogene	1	n.231-95153C>T		-1	-1	-1	-1	-1	-1	0
19	14090091	A	G	PASS	intron_variant	MODIFIER	LOC106560036	gene18026	transcript	rna34244	pseudogene	1	n.231-21251A>G		-1	-1	-1	-1	-1	-1	0
19	14182898	T	A	PASS	intergenic_region	MODIFIER	LOC106560036-LOC100687982	gene18026-gene18027	intergenic_region	gene18026-gene18027		-1	n.14182898T>A		-1	-1	-1	-1	-1	-1	0
19	14370306	T	C	PASS	intergenic_region	MODIFIER	LOC100687982-LOC483833	gene18027-gene18028	intergenic_region	gene18027-gene18028		-1	n.14370306T>C		-1	-1	-1	-1	-1	-1	0
19	14668340	C	T	PASS	intron_variant	MODIFIER	LOC102153324	gene18029	transcript	rna34245	pseudogene	1	n.161+25683C>T		-1	-1	-1	-1	-1	-1	0
19	14721539	ATC	A	PASS	intron_variant	MODIFIER	LOC102153324	gene18029	transcript	rna34245	pseudogene	1	n.161+78883_161+78884delTC		-1	-1	-1	-1	-1	-1	0
19	23313876	T	TCTTTTTCTTCTTTTTC	PASS	intron_variant	MODIFIER	ERCC3	gene18119	transcript	rna34385	protein_coding	3	c.463-949_463-948insCTTTTTCTTCTTTTTC		-1	-1	-1	-1	-1	-1	0
19	23313876	T	TCTTTTTCTTCTTTTTC	PASS	intron_variant	MODIFIER	ERCC3	gene18119	transcript	rna34388	protein_coding	3	c.463-949_463-948insCTTTTTCTTCTTTTTC		-1	-1	-1	-1	-1	-1	0
19	23313876	T	TCTTTTTCTTCTTTTTC	PASS	intron_variant	MODIFIER	ERCC3	gene18119	transcript	rna34387	protein_coding	3	c.463-949_463-948insCTTTTTCTTCTTTTTC		-1	-1	-1	-1	-1	-1	0
19	23313876	T	TCTTTTTCTTCTTTTTC	PASS	intron_variant	MODIFIER	ERCC3	gene18119	transcript	rna34386	protein_coding	3	c.463-949_463-948insCTTTTTCTTCTTTTTC		-1	-1	-1	-1	-1	-1	0
19	23360028	CGGGCA	C	PASS	intergenic_region	MODIFIER	ERCC3-CYP27C1	gene18119-gene18120	intergenic_region	gene18119-gene18120		-1	n.23360029_23360033delGGGCA		-1	-1	-1	-1	-1	-1	0
19	23466227	CGGG	C	PASS	intergenic_region	MODIFIER	CYP27C1-BIN1	gene18120-gene18121	intergenic_region	gene18120-gene18121		-1	n.23466228_23466230delGGG		-1	-1	-1	-1	-1	-1	0
19	23466242	G	A	GATKstd	intergenic_region	MODIFIER	CYP27C1-BIN1	gene18120-gene18121	intergenic_region	gene18120-gene18121		-1	n.23466242G>A		-1	-1	-1	-1	-1	-1	0
19	24723828	C	T	GATKstd	intergenic_region	MODIFIER	LOC609921-LOC100683847	gene18127-gene18128	intergenic_region	gene18127-gene18128		-1	n.24723828C>T		-1	-1	-1	-1	-1	-1	0
19	27220279	G	C	GATKstd	upstream_gene_variant	MODIFIER	LOC100684217	gene18136	transcript	gene18136	pseudogene	-1	n.-2518G>C		-1	-1	-1	-1	-1	-1	2518
19	27220279	G	C	GATKstd	intergenic_region	MODIFIER	LOC100684149-LOC100684217	gene18135-gene18136	intergenic_region	gene18135-gene18136		-1	n.27220279G>C		-1	-1	-1	-1	-1	-1	0
19	31425933	A	AG	PASS	intergenic_region	MODIFIER	LOC100683928-LOC102151514	gene18172-gene18173	intergenic_region	gene18172-gene18173		-1	n.31425933_31425934insG		-1	-1	-1	-1	-1	-1	0
19	32064160	T	C	GATKstd	intron_variant	MODIFIER	LOC100685568	gene18179	transcript	gene18179	pseudogene	1	n.36-13506T>C		-1	-1	-1	-1	-1	-1	0
19	32064165	T	C	GATKstd	intron_variant	MODIFIER	LOC100685568	gene18179	transcript	gene18179	pseudogene	1	n.36-13501T>C		-1	-1	-1	-1	-1	-1	0
19	32064170	T	C	GATKstd	intron_variant	MODIFIER	LOC100685568	gene18179	transcript	gene18179	pseudogene	1	n.36-13496T>C		-1	-1	-1	-1	-1	-1	0
19	34350077	C	A	PASS	intron_variant	MODIFIER	DPP10	gene18186	transcript	rna34511	protein_coding	2	c.60+356622G>T		-1	-1	-1	-1	-1	-1	0
19	39979464	T	TTTGGAAAACTTATACTTTTAAAGTAGTGGACTGGGTCTCCA	PASS	intron_variant	MODIFIER	THSD7B	gene18220	transcript	rna34569	protein_coding	11	c.2497+3920_2497+3921insTTGGAAAACTTATACTTTTAAAGTAGTGGACTGGGTCTCCA		-1	-1	-1	-1	-1	-1	0
19	39979481	A	T	GATKstd	intron_variant	MODIFIER	THSD7B	gene18220	transcript	rna34569	protein_coding	11	c.2497+3937A>T		-1	-1	-1	-1	-1	-1	0
19	40991000	T	C	GATKstd	intergenic_region	MODIFIER	HNMT-SPOPL	gene18224-gene18225	intergenic_region	gene18224-gene18225		-1	n.40991000T>C		-1	-1	-1	-1	-1	-1	0
19	42209933	T	TAATAATTTATTTGTAAAAAAAAAAAACAAAAAAAAAAAAAAAAAAAAAAAAAAAA	PASS	intergenic_region	MODIFIER	LOC100685144-LOC102155464	gene18231-gene18232	intergenic_region	gene18231-gene18232		-1	n.42209933_42209934insAATAATTTATTTGTAAAAAAAAAAAACAAAAAAAAAAAAAAAAAAAAAAAAAAAA		-1	-1	-1	-1	-1	-1	0
19	43767817	AAATATGTAATGTTCATTCTATATCATTTTCCTGCCCACTGGATATTAAATTCACTGAATTTTCAAGTCCTCCAAGACCAATTCATAAAATTTCAATCTTTTTTTAAAAATTTGTATAAATCAAATTTTTCTCCAAAAAGCCCTCCCAGCCATGTAATGTTTTGTCTTATTTTGCT	A	PASS	intron_variant	MODIFIER	LRP1B	gene18233	transcript	rna34583	protein_coding	2	c.352+14178_352+14352del		-1	-1	-1	-1	-1	-1	0
19	43767817	AAATATGTAATGTTCATTCTATATCATTTTCCTGCCCACTGGATATTAAATTCACTGAATTTTCAAGTCCTCCAAGACCAATTCATAAAATTTCAATCTTTTTTTAAAAATTTGTATAAATCAAATTTTTCTCCAAAAAGCCCTCCCAGCCATGTAATGTTTTGTCTTATTTTGCT	A	PASS	intron_variant	MODIFIER	LRP1B	gene18233	transcript	rna34584	protein_coding	2	c.352+14178_352+14352del		-1	-1	-1	-1	-1	-1	0
19	43767817	AAATATGTAATGTTCATTCTATATCATTTTCCTGCCCACTGGATATTAAATTCACTGAATTTTCAAGTCCTCCAAGACCAATTCATAAAATTTCAATCTTTTTTTAAAAATTTGTATAAATCAAATTTTTCTCCAAAAAGCCCTCCCAGCCATGTAATGTTTTGTCTTATTTTGCT	A	PASS	intron_variant	MODIFIER	LRP1B	gene18233	transcript	rna34585	protein_coding	2	c.352+14178_352+14352del		-1	-1	-1	-1	-1	-1	0
19	45001162	T	TCAGCAG	PASS	intergenic_region	MODIFIER	LRP1B-KYNU	gene18233-gene18239	intergenic_region	gene18233-gene18239		-1	n.45001162_45001163insCAGCAG		-1	-1	-1	-1	-1	-1	0
19	45001164	T	TGAGTGTCTGCCTTCAGCTCAGGGCGTGATGCCAGCATCCTGGATCGAGTCCCACA	PASS	intergenic_region	MODIFIER	LRP1B-KYNU	gene18233-gene18239	intergenic_region	gene18233-gene18239		-1	n.45001164_45001165insGAGTGTCTGCCTTCAGCTCAGGGCGTGATGCCAGCATCCTGGATCGAGTCCCACA		-1	-1	-1	-1	-1	-1	0
19	49673402	AAAG	A	PASS	intron_variant	MODIFIER	ACVR2A	gene18258	transcript	rna34615	protein_coding	1	c.56-18749_56-18747delAAG		-1	-1	-1	-1	-1	-1	0
19	49673402	AAAG	A	PASS	intron_variant	MODIFIER	ACVR2A	gene18258	transcript	rna34616	protein_coding	1	c.56-18749_56-18747delAAG		-1	-1	-1	-1	-1	-1	0
19	49711487	C	CTTTTTTTTTTTTTTTTT	PASS	intron_variant	MODIFIER	ACVR2A	gene18258	transcript	rna34615	protein_coding	6	c.696+858_696+859insTTTTTTTTTTTTTTTTT		-1	-1	-1	-1	-1	-1	0
19	49711487	C	CTTTTTTTTTTTTTTTTT	PASS	intron_variant	MODIFIER	ACVR2A	gene18258	transcript	rna34616	protein_coding	5	c.672+858_672+859insTTTTTTTTTTTTTTTTT		-1	-1	-1	-1	-1	-1	0
19	49711490	C	T	GATKstd	intron_variant	MODIFIER	ACVR2A	gene18258	transcript	rna34615	protein_coding	6	c.696+861C>T		-1	-1	-1	-1	-1	-1	0
19	49711490	C	T	GATKstd	intron_variant	MODIFIER	ACVR2A	gene18258	transcript	rna34616	protein_coding	5	c.672+861C>T		-1	-1	-1	-1	-1	-1	0
19	49745511	C	T	PASS	intron_variant	MODIFIER	ORC4	gene18259	transcript	rna34617	protein_coding	9	c.762+3271G>A		-1	-1	-1	-1	-1	-1	0
19	49745511	C	T	PASS	intron_variant	MODIFIER	ORC4	gene18259	transcript	rna34619	protein_coding	9	c.762+3271G>A		-1	-1	-1	-1	-1	-1	0
19	49745511	C	T	PASS	intron_variant	MODIFIER	ORC4	gene18259	transcript	rna34618	protein_coding	9	c.762+3271G>A		-1	-1	-1	-1	-1	-1	0
19	49765952	A	C	GATKstd	upstream_gene_variant	MODIFIER	LOC102154192	gene18260	transcript	gene18260	pseudogene	-1	n.-3934T>G		-1	-1	-1	-1	-1	-1	3934
19	49765952	A	C	GATKstd	intron_variant	MODIFIER	ORC4	gene18259	transcript	rna34617	protein_coding	4	c.226-8219T>G		-1	-1	-1	-1	-1	-1	0
19	49765952	A	C	GATKstd	intron_variant	MODIFIER	ORC4	gene18259	transcript	rna34619	protein_coding	4	c.226-8219T>G		-1	-1	-1	-1	-1	-1	0
19	49765952	A	C	GATKstd	intron_variant	MODIFIER	ORC4	gene18259	transcript	rna34618	protein_coding	4	c.226-8219T>G		-1	-1	-1	-1	-1	-1	0
19	49765955	C	A	GATKstd	upstream_gene_variant	MODIFIER	LOC102154192	gene18260	transcript	gene18260	pseudogene	-1	n.-3937G>T		-1	-1	-1	-1	-1	-1	3937
19	49765955	C	A	GATKstd	intron_variant	MODIFIER	ORC4	gene18259	transcript	rna34617	protein_coding	4	c.226-8222G>T		-1	-1	-1	-1	-1	-1	0
19	49765955	C	A	GATKstd	intron_variant	MODIFIER	ORC4	gene18259	transcript	rna34619	protein_coding	4	c.226-8222G>T		-1	-1	-1	-1	-1	-1	0
19	49765955	C	A	GATKstd	intron_variant	MODIFIER	ORC4	gene18259	transcript	rna34618	protein_coding	4	c.226-8222G>T		-1	-1	-1	-1	-1	-1	0
19	49806957	T	G	GATKstd	intron_variant	MODIFIER	ORC4	gene18259	transcript	rna34617	protein_coding	1	c.-18+8496A>C		-1	-1	-1	-1	-1	-1	0
19	49806957	T	G	GATKstd	intron_variant	MODIFIER	LOC106560053	gene18261	transcript	rna34620	protein_coding	1	c.34+1484T>G		-1	-1	-1	-1	-1	-1	0
19	49806957	T	G	GATKstd	intron_variant	MODIFIER	ORC4	gene18259	transcript	rna34619	protein_coding	1	c.-18+5566A>C		-1	-1	-1	-1	-1	-1	0
19	49806957	T	G	GATKstd	intron_variant	MODIFIER	ORC4	gene18259	transcript	rna34618	protein_coding	1	c.-18+7284A>C		-1	-1	-1	-1	-1	-1	0
2	94177	C	A	PASS	intergenic_region	MODIFIER	LOC100687763-LOC100856010	gene1734-gene1735	intergenic_region	gene1734-gene1735		-1	n.94177C>A		-1	-1	-1	-1	-1	-1	0
2	108049	C	T	PASS	intergenic_region	MODIFIER	LOC100687763-LOC100856010	gene1734-gene1735	intergenic_region	gene1734-gene1735		-1	n.108049C>T		-1	-1	-1	-1	-1	-1	0
2	112358	G	A	PASS	intergenic_region	MODIFIER	LOC100687763-LOC100856010	gene1734-gene1735	intergenic_region	gene1734-gene1735		-1	n.112358G>A		-1	-1	-1	-1	-1	-1	0
2	157581	A	T	PASS	intergenic_region	MODIFIER	LOC100687763-LOC100856010	gene1734-gene1735	intergenic_region	gene1734-gene1735		-1	n.157581A>T		-1	-1	-1	-1	-1	-1	0
2	168153	A	C	PASS	intergenic_region	MODIFIER	LOC100687763-LOC100856010	gene1734-gene1735	intergenic_region	gene1734-gene1735		-1	n.168153A>C		-1	-1	-1	-1	-1	-1	0
2	168155	A	G	PASS	intergenic_region	MODIFIER	LOC100687763-LOC100856010	gene1734-gene1735	intergenic_region	gene1734-gene1735		-1	n.168155A>G		-1	-1	-1	-1	-1	-1	0
2	209270	T	TA	PASS	intergenic_region	MODIFIER	LOC100687763-LOC100856010	gene1734-gene1735	intergenic_region	gene1734-gene1735		-1	n.209270_209271insA		-1	-1	-1	-1	-1	-1	0
2	233669	AG	A	PASS	intergenic_region	MODIFIER	LOC100687763-LOC100856010	gene1734-gene1735	intergenic_region	gene1734-gene1735		-1	n.233670delG		-1	-1	-1	-1	-1	-1	0
2	249686	A	G	PASS	intergenic_region	MODIFIER	LOC100687763-LOC100856010	gene1734-gene1735	intergenic_region	gene1734-gene1735		-1	n.249686A>G		-1	-1	-1	-1	-1	-1	0
2	259369	T	G	PASS	intergenic_region	MODIFIER	LOC100687763-LOC100856010	gene1734-gene1735	intergenic_region	gene1734-gene1735		-1	n.259369T>G		-1	-1	-1	-1	-1	-1	0
2	328009	C	G	PASS	intergenic_region	MODIFIER	LOC100687763-LOC100856010	gene1734-gene1735	intergenic_region	gene1734-gene1735		-1	n.328009C>G		-1	-1	-1	-1	-1	-1	0
2	337070	TATC	T	PASS	intergenic_region	MODIFIER	LOC100687763-LOC100856010	gene1734-gene1735	intergenic_region	gene1734-gene1735		-1	n.337071_337073delATC		-1	-1	-1	-1	-1	-1	0
2	354221	G	GT	PASS	intergenic_region	MODIFIER	LOC100687763-LOC100856010	gene1734-gene1735	intergenic_region	gene1734-gene1735		-1	n.354221_354222insT		-1	-1	-1	-1	-1	-1	0
2	354225	T	G	PASS	intergenic_region	MODIFIER	LOC100687763-LOC100856010	gene1734-gene1735	intergenic_region	gene1734-gene1735		-1	n.354225T>G		-1	-1	-1	-1	-1	-1	0
2	358437	T	A	PASS	intergenic_region	MODIFIER	LOC100687763-LOC100856010	gene1734-gene1735	intergenic_region	gene1734-gene1735		-1	n.358437T>A		-1	-1	-1	-1	-1	-1	0
2	362456	C	T	PASS	intergenic_region	MODIFIER	LOC100687763-LOC100856010	gene1734-gene1735	intergenic_region	gene1734-gene1735		-1	n.362456C>T		-1	-1	-1	-1	-1	-1	0
2	470340	T	A	PASS	intergenic_region	MODIFIER	LOC100856010-LOC100682808	gene1735-gene1736	intergenic_region	gene1735-gene1736		-1	n.470340T>A		-1	-1	-1	-1	-1	-1	0
2	480810	A	G	PASS	intergenic_region	MODIFIER	LOC100856010-LOC100682808	gene1735-gene1736	intergenic_region	gene1735-gene1736		-1	n.480810A>G		-1	-1	-1	-1	-1	-1	0
2	486037	C	T	PASS	intergenic_region	MODIFIER	LOC100856010-LOC100682808	gene1735-gene1736	intergenic_region	gene1735-gene1736		-1	n.486037C>T		-1	-1	-1	-1	-1	-1	0
2	496121	A	G	PASS	intergenic_region	MODIFIER	LOC100856010-LOC100682808	gene1735-gene1736	intergenic_region	gene1735-gene1736		-1	n.496121A>G		-1	-1	-1	-1	-1	-1	0
2	536807	C	G	PASS	intergenic_region	MODIFIER	LOC100856010-LOC100682808	gene1735-gene1736	intergenic_region	gene1735-gene1736		-1	n.536807C>G		-1	-1	-1	-1	-1	-1	0
2	561184	G	T	PASS	intergenic_region	MODIFIER	LOC100856010-LOC100682808	gene1735-gene1736	intergenic_region	gene1735-gene1736		-1	n.561184G>T		-1	-1	-1	-1	-1	-1	0
2	577391	T	C	PASS	intergenic_region	MODIFIER	LOC100856010-LOC100682808	gene1735-gene1736	intergenic_region	gene1735-gene1736		-1	n.577391T>C		-1	-1	-1	-1	-1	-1	0
2	577394	C	T	PASS	intergenic_region	MODIFIER	LOC100856010-LOC100682808	gene1735-gene1736	intergenic_region	gene1735-gene1736		-1	n.577394C>T		-1	-1	-1	-1	-1	-1	0
2	577406	A	T	PASS	intergenic_region	MODIFIER	LOC100856010-LOC100682808	gene1735-gene1736	intergenic_region	gene1735-gene1736		-1	n.577406A>T		-1	-1	-1	-1	-1	-1	0
2	621763	A	G	PASS	intergenic_region	MODIFIER	LOC100856010-LOC100682808	gene1735-gene1736	intergenic_region	gene1735-gene1736		-1	n.621763A>G		-1	-1	-1	-1	-1	-1	0
2	746880	C	A	PASS	intergenic_region	MODIFIER	LOC100683275-LOC100683355	gene1737-gene1738	intergenic_region	gene1737-gene1738		-1	n.746880C>A		-1	-1	-1	-1	-1	-1	0
2	908345	G	A	PASS	intergenic_region	MODIFIER	LOC100683275-LOC100683355	gene1737-gene1738	intergenic_region	gene1737-gene1738		-1	n.908345G>A		-1	-1	-1	-1	-1	-1	0
2	972116	A	T	PASS	intergenic_region	MODIFIER	LOC100683275-LOC100683355	gene1737-gene1738	intergenic_region	gene1737-gene1738		-1	n.972116A>T		-1	-1	-1	-1	-1	-1	0
2	972760	A	G	PASS	intergenic_region	MODIFIER	LOC100683275-LOC100683355	gene1737-gene1738	intergenic_region	gene1737-gene1738		-1	n.972760A>G		-1	-1	-1	-1	-1	-1	0
2	979711	A	AAGAT	PASS	intergenic_region	MODIFIER	LOC100683275-LOC100683355	gene1737-gene1738	intergenic_region	gene1737-gene1738		-1	n.979711_979712insAGAT		-1	-1	-1	-1	-1	-1	0
2	983159	G	A	PASS	intergenic_region	MODIFIER	LOC100683275-LOC100683355	gene1737-gene1738	intergenic_region	gene1737-gene1738		-1	n.983159G>A		-1	-1	-1	-1	-1	-1	0
2	1067712	T	A	PASS	intergenic_region	MODIFIER	LOC100683355-LOC487072	gene1738-gene1739	intergenic_region	gene1738-gene1739		-1	n.1067712T>A		-1	-1	-1	-1	-1	-1	0
2	1085687	C	T	PASS	intergenic_region	MODIFIER	LOC100683355-LOC487072	gene1738-gene1739	intergenic_region	gene1738-gene1739		-1	n.1085687C>T		-1	-1	-1	-1	-1	-1	0
2	1099566	G	A	PASS	intergenic_region	MODIFIER	LOC100683355-LOC487072	gene1738-gene1739	intergenic_region	gene1738-gene1739		-1	n.1099566G>A		-1	-1	-1	-1	-1	-1	0
2	1179614	T	G	PASS	intergenic_region	MODIFIER	LOC100683355-LOC487072	gene1738-gene1739	intergenic_region	gene1738-gene1739		-1	n.1179614T>G		-1	-1	-1	-1	-1	-1	0
2	1218458	C	T	PASS	intron_variant	MODIFIER	LOC487072	gene1739	transcript	gene1739	pseudogene	7	n.922+13432C>T		-1	-1	-1	-1	-1	-1	0
2	1218458	C	T	PASS	intron_variant	MODIFIER	LOC102152672	gene1740	transcript	rna3299	pseudogene	3	n.465-16940G>A		-1	-1	-1	-1	-1	-1	0
2	1323648	A	G	PASS	downstream_gene_variant	MODIFIER	FZD8	gene1741	transcript	rna3301	protein_coding	-1	c.*2227A>G		-1	-1	-1	-1	-1	-1	1545
2	1323648	A	G	PASS	intergenic_region	MODIFIER	FZD8-GJD4	gene1741-gene1742	intergenic_region	gene1741-gene1742		-1	n.1323648A>G		-1	-1	-1	-1	-1	-1	0
2	1349884	G	A	PASS	intergenic_region	MODIFIER	FZD8-GJD4	gene1741-gene1742	intergenic_region	gene1741-gene1742		-1	n.1349884G>A		-1	-1	-1	-1	-1	-1	0
2	1353574	G	A	PASS	intergenic_region	MODIFIER	FZD8-GJD4	gene1741-gene1742	intergenic_region	gene1741-gene1742		-1	n.1353574G>A		-1	-1	-1	-1	-1	-1	0
2	1642253	C	G	GATKstd	intron_variant	MODIFIER	CCNY	gene1744	transcript	rna3303	protein_coding	1	c.-75-5333G>C		-1	-1	-1	-1	-1	-1	0
2	1642253	C	G	GATKstd	intron_variant	MODIFIER	CCNY	gene1744	transcript	rna3304	protein_coding	1	c.-75-5333G>C		-1	-1	-1	-1	-1	-1	0
2	1662928	C	T	PASS	intron_variant	MODIFIER	CCNY	gene1744	transcript	rna3303	protein_coding	1	c.-75-26008G>A		-1	-1	-1	-1	-1	-1	0
2	1662928	C	T	PASS	intron_variant	MODIFIER	CCNY	gene1744	transcript	rna3304	protein_coding	1	c.-76+22747G>A		-1	-1	-1	-1	-1	-1	0
2	1705281	C	CTCTG	PASS	intron_variant	MODIFIER	CCNY	gene1744	transcript	rna3303	protein_coding	1	c.-76+14618_-76+14619insCAGA		-1	-1	-1	-1	-1	-1	0
2	2037397	CT	C	PASS	intergenic_region	MODIFIER	CUL2-LOC100688924	gene1748-gene1752	intergenic_region	gene1748-gene1752		-1	n.2037398delT		-1	-1	-1	-1	-1	-1	0
2	2117327	G	A	PASS	intergenic_region	MODIFIER	CUL2-LOC100688924	gene1748-gene1752	intergenic_region	gene1748-gene1752		-1	n.2117327G>A		-1	-1	-1	-1	-1	-1	0
2	2832092	C	T	PASS	intergenic_region	MODIFIER	PARD3-LOC100682660	gene1753-gene1755	intergenic_region	gene1753-gene1755		-1	n.2832092C>T		-1	-1	-1	-1	-1	-1	0
2	2839898	G	GTA	PASS	intergenic_region	MODIFIER	PARD3-LOC100682660	gene1753-gene1755	intergenic_region	gene1753-gene1755		-1	n.2839898_2839899insTA		-1	-1	-1	-1	-1	-1	0
2	4103888	A	T	PASS	intron_variant	MODIFIER	CCDC7	gene1763	transcript	rna3357	protein_coding	12	c.990+4238T>A		-1	-1	-1	-1	-1	-1	0
2	4103888	A	T	PASS	intron_variant	MODIFIER	CCDC7	gene1763	transcript	rna3356	protein_coding	12	c.990+4238T>A		-1	-1	-1	-1	-1	-1	0
2	4103888	A	T	PASS	intron_variant	MODIFIER	CCDC7	gene1763	transcript	rna3358	protein_coding	12	c.990+4238T>A		-1	-1	-1	-1	-1	-1	0
2	4103888	A	T	PASS	intron_variant	MODIFIER	CCDC7	gene1763	transcript	rna3359	protein_coding	12	c.990+4238T>A		-1	-1	-1	-1	-1	-1	0
2	4444478	C	G	GATKstd	missense_variant	MODERATE	LOC607646	gene1769	transcript	rna3366	protein_coding	34	c.5033G>C	p.Ser1678Thr	5176	5904	5033	5319	1678	1772	0
2	4444478	C	G	GATKstd	missense_variant	MODERATE	LOC607646	gene1769	transcript	rna3367	protein_coding	34	c.5033G>C	p.Ser1678Thr	5175	5707	5033	5280	1678	1759	0
2	4444478	C	G	GATKstd	missense_variant	MODERATE	LOC607646	gene1769	transcript	rna3368	protein_coding	34	c.5033G>C	p.Ser1678Thr	5175	5753	5033	5295	1678	1764	0
2	4444478	C	G	GATKstd	downstream_gene_variant	MODIFIER	LOC607646	gene1769	transcript	rna3369	protein_coding	-1	c.*2112G>C		-1	-1	-1	-1	-1	-1	2022
2	4444478	C	G	GATKstd	downstream_gene_variant	MODIFIER	LOC607646	gene1769	transcript	rna3370	protein_coding	-1	c.*2112G>C		-1	-1	-1	-1	-1	-1	2022
2	4771874	A	T	GATKstd	intergenic_region	MODIFIER	LOC607487-LOC607539	gene1773-gene1774	intergenic_region	gene1773-gene1774		-1	n.4771874A>T		-1	-1	-1	-1	-1	-1	0
2	5337074	AGCCCGCTACCGTGGCCCCTGCTGCTCTGGGTCCCT	A	PASS	upstream_gene_variant	MODIFIER	LOC106560003	gene1779	transcript	rna3382	protein_coding	-1	c.-124_-90delGCCCGCTACCGTGGCCCCTGCTGCTCTGGGTCCCT		-1	-1	-1	-1	-1	-1	124
2	5337074	AGCCCGCTACCGTGGCCCCTGCTGCTCTGGGTCCCT	A	PASS	intron_variant	MODIFIER	LOC100686326	gene1778	transcript	rna3381	protein_coding	1	c.-345+872_-345+906delAGGGACCCAGAGCAGCAGGGGCCACGGTAGCGGGC		-1	-1	-1	-1	-1	-1	0
2	5338522	C	A	GATKstd	missense_variant	MODERATE	LOC106560003	gene1779	transcript	rna3382	protein_coding	2	c.1230C>A	p.His410Gln	1230	2373	1230	2373	410	790	0
2	5338522	C	A	GATKstd	upstream_gene_variant	MODIFIER	LOC100686326	gene1778	transcript	rna3381	protein_coding	-1	c.-33350G>T		-1	-1	-1	-1	-1	-1	281
2	5338547	G	C	GATKstd	missense_variant	MODERATE	LOC106560003	gene1779	transcript	rna3382	protein_coding	2	c.1255G>C	p.Gly419Arg	1255	2373	1255	2373	419	790	0
2	5338547	G	C	GATKstd	upstream_gene_variant	MODIFIER	LOC100686326	gene1778	transcript	rna3381	protein_coding	-1	c.-33375C>G		-1	-1	-1	-1	-1	-1	306
2	5338548	G	A	GATKstd	missense_variant	MODERATE	LOC106560003	gene1779	transcript	rna3382	protein_coding	2	c.1256G>A	p.Gly419Glu	1256	2373	1256	2373	419	790	0
2	5338548	G	A	GATKstd	upstream_gene_variant	MODIFIER	LOC100686326	gene1778	transcript	rna3381	protein_coding	-1	c.-33376C>T		-1	-1	-1	-1	-1	-1	307
2	5338552	C	T	GATKstd	synonymous_variant	LOW	LOC106560003	gene1779	transcript	rna3382	protein_coding	2	c.1260C>T	p.Gly420Gly	1260	2373	1260	2373	420	790	0
2	5338552	C	T	GATKstd	upstream_gene_variant	MODIFIER	LOC100686326	gene1778	transcript	rna3381	protein_coding	-1	c.-33380G>A		-1	-1	-1	-1	-1	-1	311
2	5506615	TAA	T	PASS	intergenic_region	MODIFIER	LOC607738-LOC607770	gene1780-gene1781	intergenic_region	gene1780-gene1781		-1	n.5506616_5506617delAA		-1	-1	-1	-1	-1	-1	0
2	6492730	C	A	GATKstd	intron_variant	MODIFIER	LOC102154962	gene1796	transcript	rna3403	protein_coding	4	c.1006+70G>T		-1	-1	-1	-1	-1	-1	0
2	6887050	C	CTAAATGAGGTTCTAG	PASS	intron_variant	MODIFIER	ACBD5	gene1803	transcript	rna3416	protein_coding	10	c.1228+1352_1228+1353insCTAGAACCTCATTTA		-1	-1	-1	-1	-1	-1	0
2	6887050	C	CTAAATGAGGTTCTAG	PASS	intron_variant	MODIFIER	ACBD5	gene1803	transcript	rna3413	protein_coding	10	c.1228+1352_1228+1353insCTAGAACCTCATTTA		-1	-1	-1	-1	-1	-1	0
2	6887050	C	CTAAATGAGGTTCTAG	PASS	intron_variant	MODIFIER	ACBD5	gene1803	transcript	rna3417	protein_coding	9	c.1195+1352_1195+1353insCTAGAACCTCATTTA		-1	-1	-1	-1	-1	-1	0
2	6887050	C	CTAAATGAGGTTCTAG	PASS	intron_variant	MODIFIER	ACBD5	gene1803	transcript	rna3415	protein_coding	10	c.1114+1352_1114+1353insCTAGAACCTCATTTA		-1	-1	-1	-1	-1	-1	0
2	6887050	C	CTAAATGAGGTTCTAG	PASS	intron_variant	MODIFIER	ACBD5	gene1803	transcript	rna3414	protein_coding	10	c.1114+1352_1114+1353insCTAGAACCTCATTTA		-1	-1	-1	-1	-1	-1	0
2	6910976	C	T	PASS	intron_variant	MODIFIER	ACBD5	gene1803	transcript	rna3416	protein_coding	4	c.384+4524G>A		-1	-1	-1	-1	-1	-1	0
2	6910976	C	T	PASS	intron_variant	MODIFIER	ACBD5	gene1803	transcript	rna3413	protein_coding	4	c.384+4524G>A		-1	-1	-1	-1	-1	-1	0
2	6910976	C	T	PASS	intron_variant	MODIFIER	ACBD5	gene1803	transcript	rna3417	protein_coding	4	c.384+4524G>A		-1	-1	-1	-1	-1	-1	0
2	6910976	C	T	PASS	intron_variant	MODIFIER	ACBD5	gene1803	transcript	rna3415	protein_coding	4	c.270+4524G>A		-1	-1	-1	-1	-1	-1	0
2	6910976	C	T	PASS	intron_variant	MODIFIER	ACBD5	gene1803	transcript	rna3414	protein_coding	4	c.270+4524G>A		-1	-1	-1	-1	-1	-1	0
2	7130342	T	A	PASS	intron_variant	MODIFIER	LOC102156060	gene1807	transcript	rna3441	pseudogene	14	n.1067+644T>A		-1	-1	-1	-1	-1	-1	0
2	7130342	T	A	PASS	intron_variant	MODIFIER	LOC102156060	gene1807	transcript	rna3437	pseudogene	14	n.1032+679T>A		-1	-1	-1	-1	-1	-1	0
2	7130342	T	A	PASS	intron_variant	MODIFIER	LOC102156060	gene1807	transcript	rna3438	pseudogene	13	n.948+1533T>A		-1	-1	-1	-1	-1	-1	0
2	7130342	T	A	PASS	intron_variant	MODIFIER	LOC102156060	gene1807	transcript	rna3439	pseudogene	12	n.905-2602T>A		-1	-1	-1	-1	-1	-1	0
2	7130342	T	A	PASS	intron_variant	MODIFIER	LOC102156060	gene1807	transcript	rna3440	pseudogene	12	n.905-2602T>A		-1	-1	-1	-1	-1	-1	0
2	8135293	A	C	PASS	intron_variant	MODIFIER	GPR158	gene1815	transcript	rna3456	protein_coding	4	c.1308+22490T>G		-1	-1	-1	-1	-1	-1	0
2	8159234	G	A	PASS	intron_variant	MODIFIER	GPR158	gene1815	transcript	rna3456	protein_coding	3	c.1112-1255C>T		-1	-1	-1	-1	-1	-1	0
2	8292699	TTTGGTCCAGGATGCGATCCTG	T	PASS	intron_variant	MODIFIER	GPR158	gene1815	transcript	rna3456	protein_coding	2	c.1008+42126_1008+42146delCAGGATCGCATCCTGGACCAA		-1	-1	-1	-1	-1	-1	0
2	8331975	G	A	PASS	intron_variant	MODIFIER	GPR158	gene1815	transcript	rna3456	protein_coding	2	c.1008+2871C>T		-1	-1	-1	-1	-1	-1	0
2	10756520	G	A	PASS	intron_variant	MODIFIER	SPAG6	gene1838	transcript	rna3523	protein_coding	8	c.1197+520C>T		-1	-1	-1	-1	-1	-1	0
2	10756520	G	A	PASS	intron_variant	MODIFIER	SPAG6	gene1838	transcript	rna3524	protein_coding	7	c.1086+520C>T		-1	-1	-1	-1	-1	-1	0
2	10890158	C	G	PASS	intergenic_region	MODIFIER	COMMD3-TRNAN-GUU	gene1841-gene1842	intergenic_region	gene1841-gene1842		-1	n.10890158C>G		-1	-1	-1	-1	-1	-1	0
2	11568388	A	T	PASS	intron_variant	MODIFIER	MLLT10	gene1847	transcript	rna3535	protein_coding	2	c.117+24515T>A		-1	-1	-1	-1	-1	-1	0
2	11615477	G	C	PASS	synonymous_variant	LOW	SKIDA1	gene1849	transcript	rna3536	protein_coding	3	c.1137G>C	p.Leu379Leu	1379	2812	1137	2412	379	803	0
2	11689494	G	T	PASS	intergenic_region	MODIFIER	SKIDA1-LOC106560013	gene1849-gene1850	intergenic_region	gene1849-gene1850		-1	n.11689494G>T		-1	-1	-1	-1	-1	-1	0
2	11692270	C	T	PASS	intergenic_region	MODIFIER	SKIDA1-LOC106560013	gene1849-gene1850	intergenic_region	gene1849-gene1850		-1	n.11692270C>T		-1	-1	-1	-1	-1	-1	0
2	11727589	A	AACTGACATTTTT	PASS	intergenic_region	MODIFIER	SKIDA1-LOC106560013	gene1849-gene1850	intergenic_region	gene1849-gene1850		-1	n.11727589_11727590insACTGACATTTTT		-1	-1	-1	-1	-1	-1	0
2	11756394	G	A	PASS	intergenic_region	MODIFIER	LOC106560013-NEBL	gene1850-gene1851	intergenic_region	gene1850-gene1851		-1	n.11756394G>A		-1	-1	-1	-1	-1	-1	0
2	11896746	T	A	PASS	intron_variant	MODIFIER	NEBL	gene1851	transcript	rna3537	protein_coding	2	c.164+3084T>A		-1	-1	-1	-1	-1	-1	0
2	11919895	C	A	PASS	upstream_gene_variant	MODIFIER	LOC102155724	gene1852	transcript	rna3539	pseudogene	-1	n.-2538G>T		-1	-1	-1	-1	-1	-1	2538
2	11919895	C	A	PASS	intron_variant	MODIFIER	NEBL	gene1851	transcript	rna3537	protein_coding	2	c.164+26233C>A		-1	-1	-1	-1	-1	-1	0
2	11919895	C	A	PASS	intron_variant	MODIFIER	LOC102155724	gene1852	transcript	rna3538	pseudogene	1	n.168+2839G>T		-1	-1	-1	-1	-1	-1	0
2	11945749	C	T	GATKstd	intron_variant	MODIFIER	NEBL	gene1851	transcript	rna3537	protein_coding	2	c.164+52087C>T		-1	-1	-1	-1	-1	-1	0
2	11951160	G	A	PASS	intron_variant	MODIFIER	NEBL	gene1851	transcript	rna3537	protein_coding	2	c.164+57498G>A		-1	-1	-1	-1	-1	-1	0
2	12025679	T	G	PASS	intron_variant	MODIFIER	NEBL	gene1851	transcript	rna3537	protein_coding	3	c.249+13600T>G		-1	-1	-1	-1	-1	-1	0
2	12107774	A	T	PASS	upstream_gene_variant	MODIFIER	NEBL	gene1851	transcript	rna3541	protein_coding	-1	c.-19210A>T		-1	-1	-1	-1	-1	-1	242
2	12107774	A	T	PASS	intron_variant	MODIFIER	NEBL	gene1851	transcript	rna3537	protein_coding	4	c.357+35648A>T		-1	-1	-1	-1	-1	-1	0
2	14841687	A	G	PASS	intron_variant	MODIFIER	KIF5B	gene1867	transcript	rna3556	protein_coding	1	c.127-1662A>G		-1	-1	-1	-1	-1	-1	0
2	14879226	C	T	PASS	3_prime_UTR_variant	MODIFIER	KIF5B	gene1867	transcript	rna3556	protein_coding	26	c.*1181C>T		-1	-1	-1	-1	-1	-1	4885
2	15195569	G	A	PASS	intron_variant	MODIFIER	LOC106560015	gene1870	transcript	rna3568	pseudogene	2	n.254+928C>T		-1	-1	-1	-1	-1	-1	0
2	15915012	C	T	PASS	intergenic_region	MODIFIER	ZNF438-SVIL	gene1873-gene1876	intergenic_region	gene1873-gene1876		-1	n.15915012C>T		-1	-1	-1	-1	-1	-1	0
2	19362884	C	G	GATKstd	intron_variant	MODIFIER	HACD1	gene1908	transcript	rna3655	protein_coding	1	c.140+215C>G		-1	-1	-1	-1	-1	-1	0
2	19362884	C	G	GATKstd	intron_variant	MODIFIER	HACD1	gene1908	transcript	rna3656	pseudogene	1	n.182+215C>G		-1	-1	-1	-1	-1	-1	0
2	23238222	T	TCTTTCTG	PASS	intron_variant	MODIFIER	LOC478001	gene1948	transcript	rna3720	protein_coding	1	c.76-1002_76-1001insCTTTCTG		-1	-1	-1	-1	-1	-1	0
2	26460727	C	CTG	PASS	intergenic_region	MODIFIER	LOC102153165-LOC100683304	gene1974-gene1975	intergenic_region	gene1974-gene1975		-1	n.26460727_26460728insTG		-1	-1	-1	-1	-1	-1	0
2	26460734	T	TGC	PASS	intergenic_region	MODIFIER	LOC102153165-LOC100683304	gene1974-gene1975	intergenic_region	gene1974-gene1975		-1	n.26460734_26460735insGC		-1	-1	-1	-1	-1	-1	0
2	29492154	GAAAT	G	PASS	intron_variant	MODIFIER	PRKCQ	gene1988	transcript	rna3797	protein_coding	17	c.1863+4492_1863+4495delAAAT		-1	-1	-1	-1	-1	-1	0
2	29492154	GAAAT	G	PASS	intron_variant	MODIFIER	PRKCQ	gene1988	transcript	rna3796	protein_coding	16	c.1836+4492_1836+4495delAAAT		-1	-1	-1	-1	-1	-1	0
2	29492154	GAAAT	G	PASS	intron_variant	MODIFIER	PRKCQ	gene1988	transcript	rna3799	protein_coding	16	c.1836+4492_1836+4495delAAAT		-1	-1	-1	-1	-1	-1	0
2	29492154	GAAAT	G	PASS	intron_variant	MODIFIER	PRKCQ	gene1988	transcript	rna3800	protein_coding	16	c.1836+4492_1836+4495delAAAT		-1	-1	-1	-1	-1	-1	0
2	29492154	GAAAT	G	PASS	intron_variant	MODIFIER	PRKCQ	gene1988	transcript	rna3801	protein_coding	16	c.1836+4492_1836+4495delAAAT		-1	-1	-1	-1	-1	-1	0
2	29492181	G	A	GATKstd	intron_variant	MODIFIER	PRKCQ	gene1988	transcript	rna3797	protein_coding	17	c.1863+4518G>A		-1	-1	-1	-1	-1	-1	0
2	29492181	G	A	GATKstd	intron_variant	MODIFIER	PRKCQ	gene1988	transcript	rna3796	protein_coding	16	c.1836+4518G>A		-1	-1	-1	-1	-1	-1	0
2	29492181	G	A	GATKstd	intron_variant	MODIFIER	PRKCQ	gene1988	transcript	rna3799	protein_coding	16	c.1836+4518G>A		-1	-1	-1	-1	-1	-1	0
2	29492181	G	A	GATKstd	intron_variant	MODIFIER	PRKCQ	gene1988	transcript	rna3800	protein_coding	16	c.1836+4518G>A		-1	-1	-1	-1	-1	-1	0
2	29492181	G	A	GATKstd	intron_variant	MODIFIER	PRKCQ	gene1988	transcript	rna3801	protein_coding	16	c.1836+4518G>A		-1	-1	-1	-1	-1	-1	0
2	29493172	C	CT	PASS	intron_variant	MODIFIER	PRKCQ	gene1988	transcript	rna3797	protein_coding	17	c.1863+5509_1863+5510insT		-1	-1	-1	-1	-1	-1	0
2	29493172	C	CT	PASS	intron_variant	MODIFIER	PRKCQ	gene1988	transcript	rna3796	protein_coding	16	c.1836+5509_1836+5510insT		-1	-1	-1	-1	-1	-1	0
2	29493172	C	CT	PASS	intron_variant	MODIFIER	PRKCQ	gene1988	transcript	rna3799	protein_coding	16	c.1836+5509_1836+5510insT		-1	-1	-1	-1	-1	-1	0
2	29493172	C	CT	PASS	intron_variant	MODIFIER	PRKCQ	gene1988	transcript	rna3800	protein_coding	16	c.1836+5509_1836+5510insT		-1	-1	-1	-1	-1	-1	0
2	29493172	C	CT	PASS	intron_variant	MODIFIER	PRKCQ	gene1988	transcript	rna3801	protein_coding	16	c.1836+5509_1836+5510insT		-1	-1	-1	-1	-1	-1	0
2	31656167	GCCCCCC	G	PASS	intron_variant	MODIFIER	KLF6	gene2017	transcript	rna3844	protein_coding	1	c.102+1665_102+1670delCCCCCC		-1	-1	-1	-1	-1	-1	0
2	32831030	A	G	PASS	upstream_gene_variant	MODIFIER	LOC102157161	gene2024	transcript	rna3852	pseudogene	-1	n.-4579A>G		-1	-1	-1	-1	-1	-1	4579
2	32831030	A	G	PASS	upstream_gene_variant	MODIFIER	LOC102157161	gene2024	transcript	rna3853	pseudogene	-1	n.-4579A>G		-1	-1	-1	-1	-1	-1	4579
2	32831030	A	G	PASS	intergenic_region	MODIFIER	LOC100687336-LOC102157161	gene2023-gene2024	intergenic_region	gene2023-gene2024		-1	n.32831030A>G		-1	-1	-1	-1	-1	-1	0
2	32934480	C	T	GATKstd	intergenic_region	MODIFIER	LOC102157161-LOC106560147	gene2024-gene2025	intergenic_region	gene2024-gene2025		-1	n.32934480C>T		-1	-1	-1	-1	-1	-1	0
2	32943739	T	G	PASS	intergenic_region	MODIFIER	LOC102157161-LOC106560147	gene2024-gene2025	intergenic_region	gene2024-gene2025		-1	n.32943739T>G		-1	-1	-1	-1	-1	-1	0
2	40598110	T	TTTTTTTTTTAAATTTTTTTTTTTTAATTTTTATTTATTTA,TTTTTTTTTTAAATTTTTTTTTTTAATTTTTATTTATTTA	PASS	intron_variant	MODIFIER	LARS	gene2139	transcript	rna4126	protein_coding	8	c.772-1030_772-1029insTAAATAAATAAAAATTAAAAAAAAAAAATTTAAAAAAAAA		-1	-1	-1	-1	-1	-1	0
2	40598110	T	TTTTTTTTTTAAATTTTTTTTTTTTAATTTTTATTTATTTA,TTTTTTTTTTAAATTTTTTTTTTTAATTTTTATTTATTTA	PASS	intron_variant	MODIFIER	LARS	gene2139	transcript	rna4126	protein_coding	8	c.772-1030_772-1029insTAAATAAATAAAAATTAAAAAAAAAAATTTAAAAAAAAA		-1	-1	-1	-1	-1	-1	0
2	40598110	T	TTTTTTTTTTAAATTTTTTTTTTTTAATTTTTATTTATTTA,TTTTTTTTTTAAATTTTTTTTTTTAATTTTTATTTATTTA	PASS	intron_variant	MODIFIER	LARS	gene2139	transcript	rna4127	protein_coding	9	c.769-1030_769-1029insTAAATAAATAAAAATTAAAAAAAAAAAATTTAAAAAAAAA		-1	-1	-1	-1	-1	-1	0
2	40598110	T	TTTTTTTTTTAAATTTTTTTTTTTTAATTTTTATTTATTTA,TTTTTTTTTTAAATTTTTTTTTTTAATTTTTATTTATTTA	PASS	intron_variant	MODIFIER	LARS	gene2139	transcript	rna4127	protein_coding	9	c.769-1030_769-1029insTAAATAAATAAAAATTAAAAAAAAAAATTTAAAAAAAAA		-1	-1	-1	-1	-1	-1	0
2	49905156	C	CG	PASS	intergenic_region	MODIFIER	LOC100688366-LOC106557920	gene2235-gene2236	intergenic_region	gene2235-gene2236		-1	n.49905156_49905157insG		-1	-1	-1	-1	-1	-1	0
2	49905165	T	G	GATKstd	intergenic_region	MODIFIER	LOC100688366-LOC106557920	gene2235-gene2236	intergenic_region	gene2235-gene2236		-1	n.49905165T>G		-1	-1	-1	-1	-1	-1	0
2	49905204	TG	T	PASS	intergenic_region	MODIFIER	LOC100688366-LOC106557920	gene2235-gene2236	intergenic_region	gene2235-gene2236		-1	n.49905205delG		-1	-1	-1	-1	-1	-1	0
2	49905215	T	TC	PASS	intergenic_region	MODIFIER	LOC100688366-LOC106557920	gene2235-gene2236	intergenic_region	gene2235-gene2236		-1	n.49905215_49905216insC		-1	-1	-1	-1	-1	-1	0
2	52374811	A	C	GATKstd	intron_variant	MODIFIER	MAST4	gene2255	transcript	rna4372	protein_coding	4	c.328-952A>C		-1	-1	-1	-1	-1	-1	0
2	58226549	CTTT	C	PASS	intergenic_region	MODIFIER	NDRG4-GINS3	gene2321-gene2322	intergenic_region	gene2321-gene2322		-1	n.58226550_58226552delTTT		-1	-1	-1	-1	-1	-1	0
2	60469196	T	TCGCCCCGGCCGGCCCCGCCCCGCCCCTCCCCGCCCCGGCAGGCCCCGCCCCGCCCCGGCCGGCCCCCTCCTCTGGCTCCGAACCCCTCCCCCAGCCTCCGCTCTGGCTCCACCCCCGAGCGCTAGCCA	PASS	upstream_gene_variant	MODIFIER	LPCAT2	gene2379	transcript	rna4596	protein_coding	-1	c.-133_-132insTGGCTAGCGCTCGGGGGTGGAGCCAGAGCGGAGGCTGGGGGAGGGGTTCGGAGCCAGAGGAGGGGGCCGGCCGGGGCGGGGCGGGGCCTGCCGGGGCGGGGAGGGGCGGGGCGGGGCCGGCCGGGGCG		-1	-1	-1	-1	-1	-1	13
2	60469196	T	TCGCCCCGGCCGGCCCCGCCCCGCCCCTCCCCGCCCCGGCAGGCCCCGCCCCGCCCCGGCCGGCCCCCTCCTCTGGCTCCGAACCCCTCCCCCAGCCTCCGCTCTGGCTCCACCCCCGAGCGCTAGCCA	PASS	upstream_gene_variant	MODIFIER	LPCAT2	gene2379	transcript	rna4593	protein_coding	-1	c.-133_-132insTGGCTAGCGCTCGGGGGTGGAGCCAGAGCGGAGGCTGGGGGAGGGGTTCGGAGCCAGAGGAGGGGGCCGGCCGGGGCGGGGCGGGGCCTGCCGGGGCGGGGAGGGGCGGGGCGGGGCCGGCCGGGGCG		-1	-1	-1	-1	-1	-1	13
2	60469196	T	TCGCCCCGGCCGGCCCCGCCCCGCCCCTCCCCGCCCCGGCAGGCCCCGCCCCGCCCCGGCCGGCCCCCTCCTCTGGCTCCGAACCCCTCCCCCAGCCTCCGCTCTGGCTCCACCCCCGAGCGCTAGCCA	PASS	upstream_gene_variant	MODIFIER	LPCAT2	gene2379	transcript	rna4594	protein_coding	-1	c.-133_-132insTGGCTAGCGCTCGGGGGTGGAGCCAGAGCGGAGGCTGGGGGAGGGGTTCGGAGCCAGAGGAGGGGGCCGGCCGGGGCGGGGCGGGGCCTGCCGGGGCGGGGAGGGGCGGGGCGGGGCCGGCCGGGGCG		-1	-1	-1	-1	-1	-1	13
2	60469196	T	TCGCCCCGGCCGGCCCCGCCCCGCCCCTCCCCGCCCCGGCAGGCCCCGCCCCGCCCCGGCCGGCCCCCTCCTCTGGCTCCGAACCCCTCCCCCAGCCTCCGCTCTGGCTCCACCCCCGAGCGCTAGCCA	PASS	upstream_gene_variant	MODIFIER	LPCAT2	gene2379	transcript	rna4595	protein_coding	-1	c.-133_-132insTGGCTAGCGCTCGGGGGTGGAGCCAGAGCGGAGGCTGGGGGAGGGGTTCGGAGCCAGAGGAGGGGGCCGGCCGGGGCGGGGCGGGGCCTGCCGGGGCGGGGAGGGGCGGGGCGGGGCCGGCCGGGGCG		-1	-1	-1	-1	-1	-1	13
2	60469196	T	TCGCCCCGGCCGGCCCCGCCCCGCCCCTCCCCGCCCCGGCAGGCCCCGCCCCGCCCCGGCCGGCCCCCTCCTCTGGCTCCGAACCCCTCCCCCAGCCTCCGCTCTGGCTCCACCCCCGAGCGCTAGCCA	PASS	downstream_gene_variant	MODIFIER	MMP2	gene2381	transcript	rna4598	protein_coding	-1	c.*2680_*2681insTGGCTAGCGCTCGGGGGTGGAGCCAGAGCGGAGGCTGGGGGAGGGGTTCGGAGCCAGAGGAGGGGGCCGGCCGGGGCGGGGCGGGGCCTGCCGGGGCGGGGAGGGGCGGGGCGGGGCCGGCCGGGGCG		-1	-1	-1	-1	-1	-1	1895
2	60469196	T	TCGCCCCGGCCGGCCCCGCCCCGCCCCTCCCCGCCCCGGCAGGCCCCGCCCCGCCCCGGCCGGCCCCCTCCTCTGGCTCCGAACCCCTCCCCCAGCCTCCGCTCTGGCTCCACCCCCGAGCGCTAGCCA	PASS	intergenic_region	MODIFIER	LPCAT2-MMP2	gene2379-gene2381	intergenic_region	gene2379-gene2381		-1	n.60469196_60469197insCGCCCCGGCCGGCCCCGCCCCGCCCCTCCCCGCCCCGGCAGGCCCCGCCCCGCCCCGGCCGGCCCCCTCCTCTGGCTCCGAACCCCTCCCCCAGCCTCCGCTCTGGCTCCACCCCCGAGCGCTAGCCA		-1	-1	-1	-1	-1	-1	0
2	61310395	G	C	GATKstd	intergenic_region	MODIFIER	LOC102155378-LOC102155462	gene2392-gene2393	intergenic_region	gene2392-gene2393		-1	n.61310395G>C		-1	-1	-1	-1	-1	-1	0
2	61310402	T	C	GATKstd	intergenic_region	MODIFIER	LOC102155378-LOC102155462	gene2392-gene2393	intergenic_region	gene2392-gene2393		-1	n.61310402T>C		-1	-1	-1	-1	-1	-1	0
2	65146775	A	ATGGGAGGAAAGAG,ATGGGAGGAAAGAGTAGATGGATGTGGTGGGGGTGGGGGTGGGGGTGGGGGCCGGGAAAGGTGTGGAC,ATGGGAGGAAAGAGTAGATGGATGTGGTGGGGGTGGGGGTGGGGGTGGGGGTGGGGGCCGGGAAAGGTGTGGACTGTTAAGGGGCCAGAGTG,ATGGGAGGAAAGAGTAGATGGATGTGGTGGGGGTGGGGGTGGGGG	PASS	intron_variant	MODIFIER	PAPD5	gene2426	transcript	rna4665	protein_coding	1	c.611+439_611+440insCTCTTTCCTCCCA		-1	-1	-1	-1	-1	-1	0
2	65146775	A	ATGGGAGGAAAGAG,ATGGGAGGAAAGAGTAGATGGATGTGGTGGGGGTGGGGGTGGGGGTGGGGGCCGGGAAAGGTGTGGAC,ATGGGAGGAAAGAGTAGATGGATGTGGTGGGGGTGGGGGTGGGGGTGGGGGTGGGGGCCGGGAAAGGTGTGGACTGTTAAGGGGCCAGAGTG,ATGGGAGGAAAGAGTAGATGGATGTGGTGGGGGTGGGGGTGGGGG	PASS	intron_variant	MODIFIER	PAPD5	gene2426	transcript	rna4665	protein_coding	1	c.611+439_611+440insGTCCACACCTTTCCCGGCCCCCACCCCCACCCCCACCCCCACCACATCCATCTACTCTTTCCTCCCA		-1	-1	-1	-1	-1	-1	0
2	65146775	A	ATGGGAGGAAAGAG,ATGGGAGGAAAGAGTAGATGGATGTGGTGGGGGTGGGGGTGGGGGTGGGGGCCGGGAAAGGTGTGGAC,ATGGGAGGAAAGAGTAGATGGATGTGGTGGGGGTGGGGGTGGGGGTGGGGGTGGGGGCCGGGAAAGGTGTGGACTGTTAAGGGGCCAGAGTG,ATGGGAGGAAAGAGTAGATGGATGTGGTGGGGGTGGGGGTGGGGG	PASS	intron_variant	MODIFIER	PAPD5	gene2426	transcript	rna4665	protein_coding	1	c.611+439_611+440insCACTCTGGCCCCTTAACAGTCCACACCTTTCCCGGCCCCCACCCCCACCCCCACCCCCACCCCCACCACATCCATCTACTCTTTCCTCCCA		-1	-1	-1	-1	-1	-1	0
2	65146775	A	ATGGGAGGAAAGAG,ATGGGAGGAAAGAGTAGATGGATGTGGTGGGGGTGGGGGTGGGGGTGGGGGCCGGGAAAGGTGTGGAC,ATGGGAGGAAAGAGTAGATGGATGTGGTGGGGGTGGGGGTGGGGGTGGGGGTGGGGGCCGGGAAAGGTGTGGACTGTTAAGGGGCCAGAGTG,ATGGGAGGAAAGAGTAGATGGATGTGGTGGGGGTGGGGGTGGGGG	PASS	intron_variant	MODIFIER	PAPD5	gene2426	transcript	rna4665	protein_coding	1	c.611+439_611+440insCCCCCACCCCCACCCCCACCACATCCATCTACTCTTTCCTCCCA		-1	-1	-1	-1	-1	-1	0
2	65146775	A	ATGGGAGGAAAGAG,ATGGGAGGAAAGAGTAGATGGATGTGGTGGGGGTGGGGGTGGGGGTGGGGGCCGGGAAAGGTGTGGAC,ATGGGAGGAAAGAGTAGATGGATGTGGTGGGGGTGGGGGTGGGGGTGGGGGTGGGGGCCGGGAAAGGTGTGGACTGTTAAGGGGCCAGAGTG,ATGGGAGGAAAGAGTAGATGGATGTGGTGGGGGTGGGGGTGGGGG	PASS	intron_variant	MODIFIER	PAPD5	gene2426	transcript	rna4663	protein_coding	1	c.611+439_611+440insCTCTTTCCTCCCA		-1	-1	-1	-1	-1	-1	0
2	65146775	A	ATGGGAGGAAAGAG,ATGGGAGGAAAGAGTAGATGGATGTGGTGGGGGTGGGGGTGGGGGTGGGGGCCGGGAAAGGTGTGGAC,ATGGGAGGAAAGAGTAGATGGATGTGGTGGGGGTGGGGGTGGGGGTGGGGGTGGGGGCCGGGAAAGGTGTGGACTGTTAAGGGGCCAGAGTG,ATGGGAGGAAAGAGTAGATGGATGTGGTGGGGGTGGGGGTGGGGG	PASS	intron_variant	MODIFIER	PAPD5	gene2426	transcript	rna4663	protein_coding	1	c.611+439_611+440insGTCCACACCTTTCCCGGCCCCCACCCCCACCCCCACCCCCACCACATCCATCTACTCTTTCCTCCCA		-1	-1	-1	-1	-1	-1	0
2	65146775	A	ATGGGAGGAAAGAG,ATGGGAGGAAAGAGTAGATGGATGTGGTGGGGGTGGGGGTGGGGGTGGGGGCCGGGAAAGGTGTGGAC,ATGGGAGGAAAGAGTAGATGGATGTGGTGGGGGTGGGGGTGGGGGTGGGGGTGGGGGCCGGGAAAGGTGTGGACTGTTAAGGGGCCAGAGTG,ATGGGAGGAAAGAGTAGATGGATGTGGTGGGGGTGGGGGTGGGGG	PASS	intron_variant	MODIFIER	PAPD5	gene2426	transcript	rna4663	protein_coding	1	c.611+439_611+440insCACTCTGGCCCCTTAACAGTCCACACCTTTCCCGGCCCCCACCCCCACCCCCACCCCCACCCCCACCACATCCATCTACTCTTTCCTCCCA		-1	-1	-1	-1	-1	-1	0
2	65146775	A	ATGGGAGGAAAGAG,ATGGGAGGAAAGAGTAGATGGATGTGGTGGGGGTGGGGGTGGGGGTGGGGGCCGGGAAAGGTGTGGAC,ATGGGAGGAAAGAGTAGATGGATGTGGTGGGGGTGGGGGTGGGGGTGGGGGTGGGGGCCGGGAAAGGTGTGGACTGTTAAGGGGCCAGAGTG,ATGGGAGGAAAGAGTAGATGGATGTGGTGGGGGTGGGGGTGGGGG	PASS	intron_variant	MODIFIER	PAPD5	gene2426	transcript	rna4663	protein_coding	1	c.611+439_611+440insCCCCCACCCCCACCCCCACCACATCCATCTACTCTTTCCTCCCA		-1	-1	-1	-1	-1	-1	0
2	65146775	A	ATGGGAGGAAAGAG,ATGGGAGGAAAGAGTAGATGGATGTGGTGGGGGTGGGGGTGGGGGTGGGGGCCGGGAAAGGTGTGGAC,ATGGGAGGAAAGAGTAGATGGATGTGGTGGGGGTGGGGGTGGGGGTGGGGGTGGGGGCCGGGAAAGGTGTGGACTGTTAAGGGGCCAGAGTG,ATGGGAGGAAAGAGTAGATGGATGTGGTGGGGGTGGGGGTGGGGG	PASS	intron_variant	MODIFIER	PAPD5	gene2426	transcript	rna4664	protein_coding	1	c.611+439_611+440insCTCTTTCCTCCCA		-1	-1	-1	-1	-1	-1	0
2	65146775	A	ATGGGAGGAAAGAG,ATGGGAGGAAAGAGTAGATGGATGTGGTGGGGGTGGGGGTGGGGGTGGGGGCCGGGAAAGGTGTGGAC,ATGGGAGGAAAGAGTAGATGGATGTGGTGGGGGTGGGGGTGGGGGTGGGGGTGGGGGCCGGGAAAGGTGTGGACTGTTAAGGGGCCAGAGTG,ATGGGAGGAAAGAGTAGATGGATGTGGTGGGGGTGGGGGTGGGGG	PASS	intron_variant	MODIFIER	PAPD5	gene2426	transcript	rna4664	protein_coding	1	c.611+439_611+440insGTCCACACCTTTCCCGGCCCCCACCCCCACCCCCACCCCCACCACATCCATCTACTCTTTCCTCCCA		-1	-1	-1	-1	-1	-1	0
2	65146775	A	ATGGGAGGAAAGAG,ATGGGAGGAAAGAGTAGATGGATGTGGTGGGGGTGGGGGTGGGGGTGGGGGCCGGGAAAGGTGTGGAC,ATGGGAGGAAAGAGTAGATGGATGTGGTGGGGGTGGGGGTGGGGGTGGGGGTGGGGGCCGGGAAAGGTGTGGACTGTTAAGGGGCCAGAGTG,ATGGGAGGAAAGAGTAGATGGATGTGGTGGGGGTGGGGGTGGGGG	PASS	intron_variant	MODIFIER	PAPD5	gene2426	transcript	rna4664	protein_coding	1	c.611+439_611+440insCACTCTGGCCCCTTAACAGTCCACACCTTTCCCGGCCCCCACCCCCACCCCCACCCCCACCCCCACCACATCCATCTACTCTTTCCTCCCA		-1	-1	-1	-1	-1	-1	0
2	65146775	A	ATGGGAGGAAAGAG,ATGGGAGGAAAGAGTAGATGGATGTGGTGGGGGTGGGGGTGGGGGTGGGGGCCGGGAAAGGTGTGGAC,ATGGGAGGAAAGAGTAGATGGATGTGGTGGGGGTGGGGGTGGGGGTGGGGGTGGGGGCCGGGAAAGGTGTGGACTGTTAAGGGGCCAGAGTG,ATGGGAGGAAAGAGTAGATGGATGTGGTGGGGGTGGGGGTGGGGG	PASS	intron_variant	MODIFIER	PAPD5	gene2426	transcript	rna4664	protein_coding	1	c.611+439_611+440insCCCCCACCCCCACCCCCACCACATCCATCTACTCTTTCCTCCCA		-1	-1	-1	-1	-1	-1	0
2	65241834	T	TTAAATATATTTAAGAAAAAAAAAAAAAAAAAAAAAAAAAAAAAAAAAAATAAA	PASS	intron_variant	MODIFIER	CNEP1R1	gene2428	transcript	rna4669	protein_coding	5	c.336+1694_336+1695insTTTATTTTTTTTTTTTTTTTTTTTTTTTTTTTTTTTTTTCTTAAATATATTTA		-1	-1	-1	-1	-1	-1	0
2	65241834	T	TTAAATATATTTAAGAAAAAAAAAAAAAAAAAAAAAAAAAAAAAAAAAAATAAA	PASS	intron_variant	MODIFIER	CNEP1R1	gene2428	transcript	rna4667	pseudogene	5	n.445+1694_445+1695insTTTATTTTTTTTTTTTTTTTTTTTTTTTTTTTTTTTTTTCTTAAATATATTTA		-1	-1	-1	-1	-1	-1	0
2	65241834	T	TTAAATATATTTAAGAAAAAAAAAAAAAAAAAAAAAAAAAAAAAAAAAAATAAA	PASS	intron_variant	MODIFIER	CNEP1R1	gene2428	transcript	rna4668	pseudogene	5	n.445+1694_445+1695insTTTATTTTTTTTTTTTTTTTTTTTTTTTTTTTTTTTTTTCTTAAATATATTTA		-1	-1	-1	-1	-1	-1	0
2	65267193	A	G	GATKstd	intergenic_region	MODIFIER	LOC106557692-LOC100688523	gene2429-gene2430	intergenic_region	gene2429-gene2430		-1	n.65267193A>G		-1	-1	-1	-1	-1	-1	0
2	65296141	T	C	PASS	intergenic_region	MODIFIER	LOC100688523-LOC487290	gene2430-gene2431	intergenic_region	gene2430-gene2431		-1	n.65296141T>C		-1	-1	-1	-1	-1	-1	0
2	65310128	A	G	PASS	intergenic_region	MODIFIER	LOC100688523-LOC487290	gene2430-gene2431	intergenic_region	gene2430-gene2431		-1	n.65310128A>G		-1	-1	-1	-1	-1	-1	0
2	65530786	CTCTCG	C	PASS	intron_variant	MODIFIER	ZNF423	gene2433	transcript	rna4680	protein_coding	1	c.-105+18386_-105+18390delTCTCG		-1	-1	-1	-1	-1	-1	0
2	65916693	G	A	PASS	intron_variant	MODIFIER	LOC102152918	gene2435	transcript	rna4688	pseudogene	4	n.2110+4093C>T		-1	-1	-1	-1	-1	-1	0
2	65916693	G	A	PASS	intron_variant	MODIFIER	LOC102152918	gene2435	transcript	rna4685	pseudogene	3	n.2011+4093C>T		-1	-1	-1	-1	-1	-1	0
2	65916693	G	A	PASS	intron_variant	MODIFIER	LOC102152918	gene2435	transcript	rna4686	pseudogene	3	n.1929-17548C>T		-1	-1	-1	-1	-1	-1	0
2	65916693	G	A	PASS	intron_variant	MODIFIER	LOC102152918	gene2435	transcript	rna4687	pseudogene	3	n.1929-17545C>T		-1	-1	-1	-1	-1	-1	0
2	66076400	A	T	PASS	intergenic_region	MODIFIER	CBLN1-LOC102153347	gene2436-gene2437	intergenic_region	gene2436-gene2437		-1	n.66076400A>T		-1	-1	-1	-1	-1	-1	0
2	66234761	CAT	C	PASS	intergenic_region	MODIFIER	CBLN1-LOC102153347	gene2436-gene2437	intergenic_region	gene2436-gene2437		-1	n.66234762_66234763delAT		-1	-1	-1	-1	-1	-1	0
2	67172999	G	A	PASS	intergenic_region	MODIFIER	ABCC12-PHKB	gene2444-gene2445	intergenic_region	gene2444-gene2445		-1	n.67172999G>A		-1	-1	-1	-1	-1	-1	0
2	67196699	TG	T	PASS	intergenic_region	MODIFIER	ABCC12-PHKB	gene2444-gene2445	intergenic_region	gene2444-gene2445		-1	n.67196700delG		-1	-1	-1	-1	-1	-1	0
2	67208955	A	T	PASS	intergenic_region	MODIFIER	ABCC12-PHKB	gene2444-gene2445	intergenic_region	gene2444-gene2445		-1	n.67208955A>T		-1	-1	-1	-1	-1	-1	0
2	67507341	G	C	PASS	intron_variant	MODIFIER	ITFG1	gene2446	transcript	rna4704	protein_coding	5	c.561-7233G>C		-1	-1	-1	-1	-1	-1	0
2	68017358	T	TCCCC	PASS	intron_variant	MODIFIER	PHC2	gene2453	transcript	rna4725	protein_coding	1	c.-55+23414_-55+23415insCCCC		-1	-1	-1	-1	-1	-1	0
2	68017358	T	TCCCC	PASS	intron_variant	MODIFIER	PHC2	gene2453	transcript	rna4726	protein_coding	1	c.-55+23414_-55+23415insCCCC		-1	-1	-1	-1	-1	-1	0
2	68017358	T	TCCCC	PASS	intron_variant	MODIFIER	PHC2	gene2453	transcript	rna4727	protein_coding	1	c.-55+23414_-55+23415insCCCC		-1	-1	-1	-1	-1	-1	0
2	69134196	T	C	PASS	intron_variant	MODIFIER	KHDRBS1	gene2494	transcript	rna4817	protein_coding	2	c.447+300A>G		-1	-1	-1	-1	-1	-1	0
2	69134196	T	C	PASS	intron_variant	MODIFIER	KHDRBS1	gene2494	transcript	rna4816	pseudogene	2	n.468+300A>G		-1	-1	-1	-1	-1	-1	0
2	69247633	AT	A	PASS	intergenic_region	MODIFIER	PTP4A2-SPOCD1	gene2495-gene2496	intergenic_region	gene2495-gene2496		-1	n.69247634delT		-1	-1	-1	-1	-1	-1	0
2	69845553	ACG	A	PASS	intergenic_region	MODIFIER	NKAIN1-PUM1	gene2508-gene2509	intergenic_region	gene2508-gene2509		-1	n.69845554_69845555delCG		-1	-1	-1	-1	-1	-1	0
2	69845557	A	G	PASS	intergenic_region	MODIFIER	NKAIN1-PUM1	gene2508-gene2509	intergenic_region	gene2508-gene2509		-1	n.69845557A>G		-1	-1	-1	-1	-1	-1	0
2	71362500	A	T	PASS	upstream_gene_variant	MODIFIER	PTPRU	gene2521	transcript	rna4876	protein_coding	-1	c.-17151T>A		-1	-1	-1	-1	-1	-1	1338
2	71362500	A	T	PASS	intron_variant	MODIFIER	PTPRU	gene2521	transcript	rna4875	protein_coding	1	c.73+579T>A		-1	-1	-1	-1	-1	-1	0
2	71362500	A	T	PASS	intron_variant	MODIFIER	PTPRU	gene2521	transcript	rna4872	protein_coding	1	c.73+579T>A		-1	-1	-1	-1	-1	-1	0
2	71362500	A	T	PASS	intron_variant	MODIFIER	PTPRU	gene2521	transcript	rna4873	protein_coding	1	c.73+579T>A		-1	-1	-1	-1	-1	-1	0
2	71362500	A	T	PASS	intron_variant	MODIFIER	PTPRU	gene2521	transcript	rna4874	protein_coding	1	c.73+579T>A		-1	-1	-1	-1	-1	-1	0
2	71372677	C	T	PASS	upstream_gene_variant	MODIFIER	MECR	gene2522	transcript	rna4879	protein_coding	-1	c.-10357C>T		-1	-1	-1	-1	-1	-1	4250
2	71372677	C	T	PASS	intron_variant	MODIFIER	MECR	gene2522	transcript	rna4877	protein_coding	1	c.155+2710C>T		-1	-1	-1	-1	-1	-1	0
2	71372677	C	T	PASS	intron_variant	MODIFIER	MECR	gene2522	transcript	rna4878	protein_coding	1	c.155+2710C>T		-1	-1	-1	-1	-1	-1	0
2	71439791	TA	T	PASS	intergenic_region	MODIFIER	SRSF4-LOC100684643	gene2523-gene2524	intergenic_region	gene2523-gene2524		-1	n.71439792delA		-1	-1	-1	-1	-1	-1	0
2	72510986	G	T	PASS	downstream_gene_variant	MODIFIER	LOC102154107	gene2553	transcript	rna4956	protein_coding	-1	c.*4494C>A		-1	-1	-1	-1	-1	-1	2450
2	72510986	G	T	PASS	intergenic_region	MODIFIER	THEMIS2-LOC102154107	gene2552-gene2553	intergenic_region	gene2552-gene2553		-1	n.72510986G>T		-1	-1	-1	-1	-1	-1	0
2	72873864	G	A	PASS	downstream_gene_variant	MODIFIER	WASF2	gene2560	transcript	rna4964	protein_coding	-1	c.*4024G>A		-1	-1	-1	-1	-1	-1	136
2	72873864	G	A	PASS	downstream_gene_variant	MODIFIER	WASF2	gene2560	transcript	rna4965	protein_coding	-1	c.*4024G>A		-1	-1	-1	-1	-1	-1	136
2	72873864	G	A	PASS	downstream_gene_variant	MODIFIER	WASF2	gene2560	transcript	rna4966	protein_coding	-1	c.*4024G>A		-1	-1	-1	-1	-1	-1	136
2	72873864	G	A	PASS	intergenic_region	MODIFIER	WASF2-GPR3	gene2560-gene2561	intergenic_region	gene2560-gene2561		-1	n.72873864G>A		-1	-1	-1	-1	-1	-1	0
2	73540812	TCTTCTTCTTCTTCAACAA	T	PASS	intergenic_region	MODIFIER	RPS6KA1-HMGN2	gene2581-gene2583	intergenic_region	gene2581-gene2583		-1	n.73540813_73540830delCTTCTTCTTCTTCAACAA		-1	-1	-1	-1	-1	-1	0
2	74927016	T	TAGAAAGTGAATAGTAAAAAAAATAAAATAAAAAAAAAAAAAAAAAAAAAAAAAAAAAAAAAAG,TAGAAAGTGAATAGTAAAAAAAATAAAATAAAAAAAAAAAAAAAAAAAAAAAAAAAAAAAAG	PASS	intron_variant	MODIFIER	CLIC4	gene2622	transcript	rna5088	protein_coding	2	c.183-551_183-550insCTTTTTTTTTTTTTTTTTTTTTTTTTTTTTTTTTTATTTTATTTTTTTTACTATTCACTTTCT		-1	-1	-1	-1	-1	-1	0
2	74927016	T	TAGAAAGTGAATAGTAAAAAAAATAAAATAAAAAAAAAAAAAAAAAAAAAAAAAAAAAAAAAAG,TAGAAAGTGAATAGTAAAAAAAATAAAATAAAAAAAAAAAAAAAAAAAAAAAAAAAAAAAAG	PASS	intron_variant	MODIFIER	CLIC4	gene2622	transcript	rna5088	protein_coding	2	c.183-551_183-550insCTTTTTTTTTTTTTTTTTTTTTTTTTTTTTTTTATTTTATTTTTTTTACTATTCACTTTCT		-1	-1	-1	-1	-1	-1	0
2	75245417	A	ATT	PASS	intron_variant	MODIFIER	STPG1	gene2630	transcript	rna5116	protein_coding	3	c.73+2805_73+2806insTT		-1	-1	-1	-1	-1	-1	0
2	75245417	A	ATT	PASS	intron_variant	MODIFIER	STPG1	gene2630	transcript	rna5118	protein_coding	3	c.73+2805_73+2806insTT		-1	-1	-1	-1	-1	-1	0
2	75245417	A	ATT	PASS	intron_variant	MODIFIER	STPG1	gene2630	transcript	rna5117	protein_coding	3	c.73+2805_73+2806insTT		-1	-1	-1	-1	-1	-1	0
2	75245417	A	ATT	PASS	intron_variant	MODIFIER	STPG1	gene2630	transcript	rna5119	protein_coding	3	c.73+2805_73+2806insTT		-1	-1	-1	-1	-1	-1	0
2	78416098	T	TG	PASS	intergenic_region	MODIFIER	MUL1-LOC102157062	gene2698-gene2699	intergenic_region	gene2698-gene2699		-1	n.78416098_78416099insG		-1	-1	-1	-1	-1	-1	0
2	80351923	G	C	PASS	intron_variant	MODIFIER	IGSF21	gene2727	transcript	rna5327	protein_coding	1	c.70+3073C>G		-1	-1	-1	-1	-1	-1	0
2	83378312	T	TCTGCACCCCGCGGCTGACGTTCTCGAGAAACTCTAAAATCTCAGGTAGTGAATCAAATGCACGAGGGCAGGAGACGGGGAGGC	PASS	upstream_gene_variant	MODIFIER	LOC106558404	gene2780	transcript	rna5426	pseudogene	-1	n.-4130_-4129insGCCTCCCCGTCTCCTGCCCTCGTGCATTTGATTCACTACCTGAGATTTTAGAGTTTCTCGAGAACGTCAGCCGCGGGGTGCAG		-1	-1	-1	-1	-1	-1	4130
2	83378312	T	TCTGCACCCCGCGGCTGACGTTCTCGAGAAACTCTAAAATCTCAGGTAGTGAATCAAATGCACGAGGGCAGGAGACGGGGAGGC	PASS	downstream_gene_variant	MODIFIER	PRDM2	gene2781	transcript	rna5427	protein_coding	-1	c.*6871_*6872insGCCTCCCCGTCTCCTGCCCTCGTGCATTTGATTCACTACCTGAGATTTTAGAGTTTCTCGAGAACGTCAGCCGCGGGGTGCAG		-1	-1	-1	-1	-1	-1	2708
2	83378312	T	TCTGCACCCCGCGGCTGACGTTCTCGAGAAACTCTAAAATCTCAGGTAGTGAATCAAATGCACGAGGGCAGGAGACGGGGAGGC	PASS	intergenic_region	MODIFIER	LOC106558404-PRDM2	gene2780-gene2781	intergenic_region	gene2780-gene2781		-1	n.83378312_83378313insCTGCACCCCGCGGCTGACGTTCTCGAGAAACTCTAAAATCTCAGGTAGTGAATCAAATGCACGAGGGCAGGAGACGGGGAGGC		-1	-1	-1	-1	-1	-1	0
2	83853466	G	A	GATKstd	intron_variant	MODIFIER	DHRS3	gene2790	transcript	rna5437	protein_coding	1	c.196-4442G>A		-1	-1	-1	-1	-1	-1	0
2	83894415	AC	A	PASS	downstream_gene_variant	MODIFIER	VPS13D	gene2791	transcript	rna5438	protein_coding	-1	c.*6890delG		-1	-1	-1	-1	-1	-1	4204
2	83894415	AC	A	PASS	intergenic_region	MODIFIER	DHRS3-VPS13D	gene2790-gene2791	intergenic_region	gene2790-gene2791		-1	n.83894416delC		-1	-1	-1	-1	-1	-1	0
2	83903654	G	A	PASS	intron_variant	MODIFIER	VPS13D	gene2791	transcript	rna5438	protein_coding	68	c.12795-441C>T		-1	-1	-1	-1	-1	-1	0
2	83918294	G	A	PASS	intron_variant	MODIFIER	VPS13D	gene2791	transcript	rna5438	protein_coding	67	c.12663-6002C>T		-1	-1	-1	-1	-1	-1	0
2	84173259	C	T	PASS	intergenic_region	MODIFIER	TNFRSF1B-TNFRSF8	gene2793-gene2794	intergenic_region	gene2793-gene2794		-1	n.84173259C>T		-1	-1	-1	-1	-1	-1	0
2	84176315	G	A	PASS	intergenic_region	MODIFIER	TNFRSF1B-TNFRSF8	gene2793-gene2794	intergenic_region	gene2793-gene2794		-1	n.84176315G>A		-1	-1	-1	-1	-1	-1	0
2	84251919	C	T	PASS	intergenic_region	MODIFIER	TNFRSF8-MIIP	gene2794-gene2795	intergenic_region	gene2794-gene2795		-1	n.84251919C>T		-1	-1	-1	-1	-1	-1	0
2	84267843	G	A	PASS	downstream_gene_variant	MODIFIER	MIIP	gene2795	transcript	rna5446	protein_coding	-1	c.*1632C>T		-1	-1	-1	-1	-1	-1	1283	WARNING_TRANSCRIPT_INCOMPLETE
2	84267843	G	A	PASS	downstream_gene_variant	MODIFIER	MIIP	gene2795	transcript	rna5447	protein_coding	-1	c.*1501C>T		-1	-1	-1	-1	-1	-1	1424
2	84267843	G	A	PASS	non_coding_transcript_exon_variant	MODIFIER	MIIP	gene2795	transcript	rna5445	pseudogene	9	n.2050C>T		-1	-1	-1	-1	-1	-1	0
2	84292187	T	TC	PASS	intron_variant	MODIFIER	MFN2	gene2796	transcript	rna5448	protein_coding	11	c.1161-731_1161-730insG		-1	-1	-1	-1	-1	-1	0
2	84292187	T	TC	PASS	intron_variant	MODIFIER	MFN2	gene2796	transcript	rna5453	protein_coding	11	c.1161-731_1161-730insG		-1	-1	-1	-1	-1	-1	0
2	84292187	T	TC	PASS	intron_variant	MODIFIER	MFN2	gene2796	transcript	rna5454	protein_coding	11	c.1161-731_1161-730insG		-1	-1	-1	-1	-1	-1	0
2	84292187	T	TC	PASS	intron_variant	MODIFIER	MFN2	gene2796	transcript	rna5455	protein_coding	11	c.1161-731_1161-730insG		-1	-1	-1	-1	-1	-1	0
2	84292187	T	TC	PASS	intron_variant	MODIFIER	MFN2	gene2796	transcript	rna5452	protein_coding	12	c.1161-731_1161-730insG		-1	-1	-1	-1	-1	-1	0
2	84292187	T	TC	PASS	intron_variant	MODIFIER	MFN2	gene2796	transcript	rna5451	protein_coding	11	c.1161-731_1161-730insG		-1	-1	-1	-1	-1	-1	0
2	84292187	T	TC	PASS	intron_variant	MODIFIER	MFN2	gene2796	transcript	rna5450	protein_coding	11	c.1161-731_1161-730insG		-1	-1	-1	-1	-1	-1	0
2	84292187	T	TC	PASS	intron_variant	MODIFIER	MFN2	gene2796	transcript	rna5449	protein_coding	12	c.1161-731_1161-730insG		-1	-1	-1	-1	-1	-1	0
2	84292187	T	TC	PASS	intron_variant	MODIFIER	MFN2	gene2796	transcript	rna5456	protein_coding	10	c.1161-731_1161-730insG		-1	-1	-1	-1	-1	-1	0
2	84739515	A	G	GATKstd	intergenic_region	MODIFIER	LOC106558418-UBIAD1	gene2812-gene2813	intergenic_region	gene2812-gene2813		-1	n.84739515A>G		-1	-1	-1	-1	-1	-1	0
2	84750417	C	T	PASS	intergenic_region	MODIFIER	LOC106558418-UBIAD1	gene2812-gene2813	intergenic_region	gene2812-gene2813		-1	n.84750417C>T		-1	-1	-1	-1	-1	-1	0
2	84999630	G	GAAGCCGTGTGACCTCGCCGAGGTCACACACTTGCCCCGGC	PASS	upstream_gene_variant	MODIFIER	TARDBP	gene2820	transcript	rna5494	protein_coding	-1	c.-1869_-1868insGCCGGGGCAAGTGTGTGACCTCGGCGAGGTCACACGGCTT		-1	-1	-1	-1	-1	-1	1192
2	84999630	G	GAAGCCGTGTGACCTCGCCGAGGTCACACACTTGCCCCGGC	PASS	upstream_gene_variant	MODIFIER	TARDBP	gene2820	transcript	rna5493	pseudogene	-1	n.-1192_-1191insGCCGGGGCAAGTGTGTGACCTCGGCGAGGTCACACGGCTT		-1	-1	-1	-1	-1	-1	1192
2	84999630	G	GAAGCCGTGTGACCTCGCCGAGGTCACACACTTGCCCCGGC	PASS	intergenic_region	MODIFIER	TARDBP-LOC102151465	gene2820-gene2821	intergenic_region	gene2820-gene2821		-1	n.84999630_84999631insAAGCCGTGTGACCTCGCCGAGGTCACACACTTGCCCCGGC		-1	-1	-1	-1	-1	-1	0
2	85388567	C	CGGGCTGCGGGGAGGGGGCG	PASS	downstream_gene_variant	MODIFIER	PGD	gene2827	transcript	rna5503	protein_coding	-1	c.*5379_*5380insCGCCCCCTCCCCGCAGCCC		-1	-1	-1	-1	-1	-1	4958
2	85388567	C	CGGGCTGCGGGGAGGGGGCG	PASS	intron_variant	MODIFIER	APITD1	gene2826	transcript	rna5501	protein_coding	1	c.51+451_51+452insCGCCCCCTCCCCGCAGCCC		-1	-1	-1	-1	-1	-1	0
2	85388567	C	CGGGCTGCGGGGAGGGGGCG	PASS	intron_variant	MODIFIER	APITD1	gene2826	transcript	rna5502	protein_coding	1	c.51+451_51+452insCGCCCCCTCCCCGCAGCCC		-1	-1	-1	-1	-1	-1	0
20	473187	G	T	PASS	intergenic_region	MODIFIER	LOC100855730-KLF15	gene18307-gene18309	intergenic_region	gene18307-gene18309		-1	n.473187G>T		-1	-1	-1	-1	-1	-1	0
20	493837	G	A	GATKstd	intergenic_region	MODIFIER	LOC100855730-KLF15	gene18307-gene18309	intergenic_region	gene18307-gene18309		-1	n.493837G>A		-1	-1	-1	-1	-1	-1	0
20	565676	T	TGGGGGCGCGGGACGGGGGCGTGCGGGGCGGGGGCGCGCGGAGGAGGGGCG	PASS	intron_variant	MODIFIER	LOC106560076	gene18310	transcript	rna34695	protein_coding	1	c.-60+16_-60+17insGGGGGCGCGGGACGGGGGCGTGCGGGGCGGGGGCGCGCGGAGGAGGGGCG		-1	-1	-1	-1	-1	-1	0
20	647363	C	T	PASS	intron_variant	MODIFIER	ZXDC	gene18312	transcript	rna34699	protein_coding	8	c.1888+1025G>A		-1	-1	-1	-1	-1	-1	0	WARNING_TRANSCRIPT_NO_START_CODON
20	1198874	G	C	PASS	intergenic_region	MODIFIER	PLXNA1-C20H3orf56	gene18321-gene18322	intergenic_region	gene18321-gene18322		-1	n.1198874G>C		-1	-1	-1	-1	-1	-1	0
20	1690099	C	A	PASS	splice_region_variant&intron_variant	LOW	MCM2	gene18327	transcript	rna34723	protein_coding	6	c.1285-4C>A		-1	-1	-1	-1	-1	-1	0
20	2729427	C	T	PASS	intron_variant	MODIFIER	RAB7A	gene18345	transcript	rna34748	protein_coding	1	c.-9+24482C>T		-1	-1	-1	-1	-1	-1	0
20	7013435	G	A	PASS	intron_variant	MODIFIER	ATG7	gene18416	transcript	rna34897	protein_coding	18	c.2082+25335C>T		-1	-1	-1	-1	-1	-1	0
20	7013435	G	A	PASS	intron_variant	MODIFIER	ATG7	gene18416	transcript	rna34900	protein_coding	18	c.2082+25335C>T		-1	-1	-1	-1	-1	-1	0
20	7013435	G	A	PASS	intron_variant	MODIFIER	ATG7	gene18416	transcript	rna34899	protein_coding	18	c.2082+25335C>T		-1	-1	-1	-1	-1	-1	0
20	7013435	G	A	PASS	intron_variant	MODIFIER	ATG7	gene18416	transcript	rna34898	protein_coding	18	c.2082+25335C>T		-1	-1	-1	-1	-1	-1	0
20	7236181	T	TG	PASS	upstream_gene_variant	MODIFIER	HRH1	gene18417	transcript	rna34901	protein_coding	-1	c.-72326_-72325insC		-1	-1	-1	-1	-1	-1	214
20	7236181	T	TG	PASS	upstream_gene_variant	MODIFIER	HRH1	gene18417	transcript	rna34902	protein_coding	-1	c.-72326_-72325insC		-1	-1	-1	-1	-1	-1	1398
20	7236181	T	TG	PASS	intergenic_region	MODIFIER	HRH1-LOC102151123	gene18417-gene18418	intergenic_region	gene18417-gene18418		-1	n.7236181_7236182insG		-1	-1	-1	-1	-1	-1	0
20	7534584	C	CA	PASS	intron_variant	MODIFIER	SLC6A11	gene18420	transcript	rna34905	protein_coding	4	c.618-3309_618-3308insT		-1	-1	-1	-1	-1	-1	0
20	7558859	C	T	PASS	intron_variant	MODIFIER	SLC6A11	gene18420	transcript	rna34905	protein_coding	1	c.250+746G>A		-1	-1	-1	-1	-1	-1	0
20	7608029	A	G	PASS	intergenic_region	MODIFIER	SLC6A11-LOC102152229	gene18420-gene18421	intergenic_region	gene18420-gene18421		-1	n.7608029A>G		-1	-1	-1	-1	-1	-1	0
20	7680465	C	T	PASS	intron_variant	MODIFIER	ATP2B2	gene18422	transcript	rna34910	protein_coding	1	c.-460+14902C>T		-1	-1	-1	-1	-1	-1	0
20	7680465	C	T	PASS	intron_variant	MODIFIER	ATP2B2	gene18422	transcript	rna34915	protein_coding	1	c.-460+14902C>T		-1	-1	-1	-1	-1	-1	0
20	7680465	C	T	PASS	intron_variant	MODIFIER	ATP2B2	gene18422	transcript	rna34913	protein_coding	1	c.-460+14902C>T		-1	-1	-1	-1	-1	-1	0
20	7680465	C	T	PASS	intron_variant	MODIFIER	ATP2B2	gene18422	transcript	rna34914	protein_coding	1	c.-460+14902C>T		-1	-1	-1	-1	-1	-1	0
20	7680465	C	T	PASS	intron_variant	MODIFIER	ATP2B2	gene18422	transcript	rna34911	protein_coding	1	c.-460+14902C>T		-1	-1	-1	-1	-1	-1	0
20	7680465	C	T	PASS	intron_variant	MODIFIER	ATP2B2	gene18422	transcript	rna34912	protein_coding	1	c.-365+14902C>T		-1	-1	-1	-1	-1	-1	0
20	7680465	C	T	PASS	intron_variant	MODIFIER	ATP2B2	gene18422	transcript	rna34916	protein_coding	1	c.-460+14902C>T		-1	-1	-1	-1	-1	-1	0
20	7680465	C	T	PASS	intron_variant	MODIFIER	ATP2B2	gene18422	transcript	rna34917	protein_coding	1	c.-460+14902C>T		-1	-1	-1	-1	-1	-1	0
20	7718366	A	G	PASS	intron_variant	MODIFIER	ATP2B2	gene18422	transcript	rna34910	protein_coding	1	c.-459-31441A>G		-1	-1	-1	-1	-1	-1	0
20	7718366	A	G	PASS	intron_variant	MODIFIER	ATP2B2	gene18422	transcript	rna34915	protein_coding	1	c.-459-31441A>G		-1	-1	-1	-1	-1	-1	0
20	7718366	A	G	PASS	intron_variant	MODIFIER	ATP2B2	gene18422	transcript	rna34913	protein_coding	1	c.-459-31441A>G		-1	-1	-1	-1	-1	-1	0
20	7718366	A	G	PASS	intron_variant	MODIFIER	ATP2B2	gene18422	transcript	rna34914	protein_coding	1	c.-459-31441A>G		-1	-1	-1	-1	-1	-1	0
20	7718366	A	G	PASS	intron_variant	MODIFIER	ATP2B2	gene18422	transcript	rna34911	protein_coding	1	c.-459-31441A>G		-1	-1	-1	-1	-1	-1	0
20	7718366	A	G	PASS	intron_variant	MODIFIER	ATP2B2	gene18422	transcript	rna34912	protein_coding	1	c.-364-31441A>G		-1	-1	-1	-1	-1	-1	0
20	7718366	A	G	PASS	intron_variant	MODIFIER	ATP2B2	gene18422	transcript	rna34916	protein_coding	1	c.-459-31441A>G		-1	-1	-1	-1	-1	-1	0
20	7718366	A	G	PASS	intron_variant	MODIFIER	ATP2B2	gene18422	transcript	rna34917	protein_coding	1	c.-459-31441A>G		-1	-1	-1	-1	-1	-1	0
20	7749674	G	A	PASS	intron_variant	MODIFIER	ATP2B2	gene18422	transcript	rna34910	protein_coding	1	c.-459-133G>A		-1	-1	-1	-1	-1	-1	0
20	7749674	G	A	PASS	intron_variant	MODIFIER	ATP2B2	gene18422	transcript	rna34915	protein_coding	1	c.-459-133G>A		-1	-1	-1	-1	-1	-1	0
20	7749674	G	A	PASS	intron_variant	MODIFIER	ATP2B2	gene18422	transcript	rna34913	protein_coding	1	c.-459-133G>A		-1	-1	-1	-1	-1	-1	0
20	7749674	G	A	PASS	intron_variant	MODIFIER	ATP2B2	gene18422	transcript	rna34914	protein_coding	1	c.-459-133G>A		-1	-1	-1	-1	-1	-1	0
20	7749674	G	A	PASS	intron_variant	MODIFIER	ATP2B2	gene18422	transcript	rna34911	protein_coding	1	c.-459-133G>A		-1	-1	-1	-1	-1	-1	0
20	7749674	G	A	PASS	intron_variant	MODIFIER	ATP2B2	gene18422	transcript	rna34912	protein_coding	1	c.-364-133G>A		-1	-1	-1	-1	-1	-1	0
20	7749674	G	A	PASS	intron_variant	MODIFIER	ATP2B2	gene18422	transcript	rna34916	protein_coding	1	c.-459-133G>A		-1	-1	-1	-1	-1	-1	0
20	7749674	G	A	PASS	intron_variant	MODIFIER	ATP2B2	gene18422	transcript	rna34917	protein_coding	1	c.-459-133G>A		-1	-1	-1	-1	-1	-1	0
20	7779880	A	C	PASS	intron_variant	MODIFIER	ATP2B2	gene18422	transcript	rna34910	protein_coding	2	c.-415+30029A>C		-1	-1	-1	-1	-1	-1	0
20	7779880	A	C	PASS	intron_variant	MODIFIER	ATP2B2	gene18422	transcript	rna34915	protein_coding	2	c.-415+30029A>C		-1	-1	-1	-1	-1	-1	0
20	7779880	A	C	PASS	intron_variant	MODIFIER	ATP2B2	gene18422	transcript	rna34913	protein_coding	2	c.-415+30029A>C		-1	-1	-1	-1	-1	-1	0
20	7779880	A	C	PASS	intron_variant	MODIFIER	ATP2B2	gene18422	transcript	rna34914	protein_coding	2	c.-415+30029A>C		-1	-1	-1	-1	-1	-1	0
20	7779880	A	C	PASS	intron_variant	MODIFIER	ATP2B2	gene18422	transcript	rna34911	protein_coding	2	c.-415+30029A>C		-1	-1	-1	-1	-1	-1	0
20	7779880	A	C	PASS	intron_variant	MODIFIER	ATP2B2	gene18422	transcript	rna34912	protein_coding	2	c.-320+30029A>C		-1	-1	-1	-1	-1	-1	0
20	7779880	A	C	PASS	intron_variant	MODIFIER	ATP2B2	gene18422	transcript	rna34916	protein_coding	2	c.-415+30029A>C		-1	-1	-1	-1	-1	-1	0
20	7779880	A	C	PASS	intron_variant	MODIFIER	ATP2B2	gene18422	transcript	rna34917	protein_coding	2	c.-415+30029A>C		-1	-1	-1	-1	-1	-1	0
20	7779880	A	C	PASS	intron_variant	MODIFIER	ATP2B2	gene18422	transcript	rna34918	protein_coding	1	c.-415+18220A>C		-1	-1	-1	-1	-1	-1	0
20	7855474	A	G	PASS	intron_variant	MODIFIER	ATP2B2	gene18422	transcript	rna34910	protein_coding	3	c.-320+21438A>G		-1	-1	-1	-1	-1	-1	0
20	7855474	A	G	PASS	intron_variant	MODIFIER	ATP2B2	gene18422	transcript	rna34915	protein_coding	3	c.-320+21438A>G		-1	-1	-1	-1	-1	-1	0
20	7855474	A	G	PASS	intron_variant	MODIFIER	ATP2B2	gene18422	transcript	rna34913	protein_coding	3	c.-320+21438A>G		-1	-1	-1	-1	-1	-1	0
20	7855474	A	G	PASS	intron_variant	MODIFIER	ATP2B2	gene18422	transcript	rna34914	protein_coding	3	c.-320+21438A>G		-1	-1	-1	-1	-1	-1	0
20	7855474	A	G	PASS	intron_variant	MODIFIER	ATP2B2	gene18422	transcript	rna34911	protein_coding	3	c.-320+21438A>G		-1	-1	-1	-1	-1	-1	0
20	7855474	A	G	PASS	intron_variant	MODIFIER	ATP2B2	gene18422	transcript	rna34912	protein_coding	2	c.-319-60404A>G		-1	-1	-1	-1	-1	-1	0
20	7855474	A	G	PASS	intron_variant	MODIFIER	ATP2B2	gene18422	transcript	rna34916	protein_coding	3	c.-320+21438A>G		-1	-1	-1	-1	-1	-1	0
20	7855474	A	G	PASS	intron_variant	MODIFIER	ATP2B2	gene18422	transcript	rna34917	protein_coding	3	c.-320+21438A>G		-1	-1	-1	-1	-1	-1	0
20	7855474	A	G	PASS	intron_variant	MODIFIER	ATP2B2	gene18422	transcript	rna34918	protein_coding	2	c.-320+21438A>G		-1	-1	-1	-1	-1	-1	0
20	7909015	C	T	PASS	intron_variant	MODIFIER	ATP2B2	gene18422	transcript	rna34910	protein_coding	3	c.-319-6863C>T		-1	-1	-1	-1	-1	-1	0
20	7909015	C	T	PASS	intron_variant	MODIFIER	ATP2B2	gene18422	transcript	rna34915	protein_coding	3	c.-319-6863C>T		-1	-1	-1	-1	-1	-1	0
20	7909015	C	T	PASS	intron_variant	MODIFIER	ATP2B2	gene18422	transcript	rna34913	protein_coding	3	c.-319-6863C>T		-1	-1	-1	-1	-1	-1	0
20	7909015	C	T	PASS	intron_variant	MODIFIER	ATP2B2	gene18422	transcript	rna34914	protein_coding	3	c.-319-6863C>T		-1	-1	-1	-1	-1	-1	0
20	7909015	C	T	PASS	intron_variant	MODIFIER	ATP2B2	gene18422	transcript	rna34911	protein_coding	3	c.-319-6863C>T		-1	-1	-1	-1	-1	-1	0
20	7909015	C	T	PASS	intron_variant	MODIFIER	ATP2B2	gene18422	transcript	rna34912	protein_coding	2	c.-319-6863C>T		-1	-1	-1	-1	-1	-1	0
20	7909015	C	T	PASS	intron_variant	MODIFIER	ATP2B2	gene18422	transcript	rna34916	protein_coding	3	c.-319-6863C>T		-1	-1	-1	-1	-1	-1	0
20	7909015	C	T	PASS	intron_variant	MODIFIER	ATP2B2	gene18422	transcript	rna34917	protein_coding	3	c.-319-6863C>T		-1	-1	-1	-1	-1	-1	0
20	7909015	C	T	PASS	intron_variant	MODIFIER	ATP2B2	gene18422	transcript	rna34918	protein_coding	2	c.-319-6863C>T		-1	-1	-1	-1	-1	-1	0
20	7909015	C	T	PASS	intron_variant	MODIFIER	ATP2B2	gene18422	transcript	rna34919	protein_coding	1	c.-319-6863C>T		-1	-1	-1	-1	-1	-1	0
20	7909015	C	T	PASS	intron_variant	MODIFIER	ATP2B2	gene18422	transcript	rna34920	protein_coding	1	c.-320+6656C>T		-1	-1	-1	-1	-1	-1	0
20	7909015	C	T	PASS	intron_variant	MODIFIER	ATP2B2	gene18422	transcript	rna34921	protein_coding	1	c.-320+756C>T		-1	-1	-1	-1	-1	-1	0
20	7910971	A	C	PASS	intron_variant	MODIFIER	ATP2B2	gene18422	transcript	rna34910	protein_coding	3	c.-319-4907A>C		-1	-1	-1	-1	-1	-1	0
20	7910971	A	C	PASS	intron_variant	MODIFIER	ATP2B2	gene18422	transcript	rna34915	protein_coding	3	c.-319-4907A>C		-1	-1	-1	-1	-1	-1	0
20	7910971	A	C	PASS	intron_variant	MODIFIER	ATP2B2	gene18422	transcript	rna34913	protein_coding	3	c.-319-4907A>C		-1	-1	-1	-1	-1	-1	0
20	7910971	A	C	PASS	intron_variant	MODIFIER	ATP2B2	gene18422	transcript	rna34914	protein_coding	3	c.-319-4907A>C		-1	-1	-1	-1	-1	-1	0
20	7910971	A	C	PASS	intron_variant	MODIFIER	ATP2B2	gene18422	transcript	rna34911	protein_coding	3	c.-319-4907A>C		-1	-1	-1	-1	-1	-1	0
20	7910971	A	C	PASS	intron_variant	MODIFIER	ATP2B2	gene18422	transcript	rna34912	protein_coding	2	c.-319-4907A>C		-1	-1	-1	-1	-1	-1	0
20	7910971	A	C	PASS	intron_variant	MODIFIER	ATP2B2	gene18422	transcript	rna34916	protein_coding	3	c.-319-4907A>C		-1	-1	-1	-1	-1	-1	0
20	7910971	A	C	PASS	intron_variant	MODIFIER	ATP2B2	gene18422	transcript	rna34917	protein_coding	3	c.-319-4907A>C		-1	-1	-1	-1	-1	-1	0
20	7910971	A	C	PASS	intron_variant	MODIFIER	ATP2B2	gene18422	transcript	rna34918	protein_coding	2	c.-319-4907A>C		-1	-1	-1	-1	-1	-1	0
20	7910971	A	C	PASS	intron_variant	MODIFIER	ATP2B2	gene18422	transcript	rna34919	protein_coding	1	c.-319-4907A>C		-1	-1	-1	-1	-1	-1	0
20	7910971	A	C	PASS	intron_variant	MODIFIER	ATP2B2	gene18422	transcript	rna34920	protein_coding	1	c.-319-4907A>C		-1	-1	-1	-1	-1	-1	0
20	7910971	A	C	PASS	intron_variant	MODIFIER	ATP2B2	gene18422	transcript	rna34921	protein_coding	1	c.-320+2712A>C		-1	-1	-1	-1	-1	-1	0
20	8765351	G	GC	PASS	intron_variant	MODIFIER	SETD5	gene18451	transcript	rna34995	protein_coding	1	c.-177+484_-177+485insG		-1	-1	-1	-1	-1	-1	0
20	8765351	G	GC	PASS	intron_variant	MODIFIER	SETD5	gene18451	transcript	rna34996	protein_coding	1	c.-177+484_-177+485insG		-1	-1	-1	-1	-1	-1	0
20	8765351	G	GC	PASS	intron_variant	MODIFIER	SETD5	gene18451	transcript	rna34993	protein_coding	1	c.-117+484_-117+485insG		-1	-1	-1	-1	-1	-1	0
20	8765351	G	GC	PASS	intron_variant	MODIFIER	SETD5	gene18451	transcript	rna34994	protein_coding	1	c.-177+484_-177+485insG		-1	-1	-1	-1	-1	-1	0
20	12274813	A	T	PASS	intergenic_region	MODIFIER	LOC106560072-EDEM1	gene18472-gene18473	intergenic_region	gene18472-gene18473		-1	n.12274813A>T		-1	-1	-1	-1	-1	-1	0
20	12663021	A	T	PASS	intergenic_region	MODIFIER	BHLHE40-LOC102151882	gene18476-gene18477	intergenic_region	gene18476-gene18477		-1	n.12663021A>T		-1	-1	-1	-1	-1	-1	0
20	12674146	T	C	PASS	intergenic_region	MODIFIER	BHLHE40-LOC102151882	gene18476-gene18477	intergenic_region	gene18476-gene18477		-1	n.12674146T>C		-1	-1	-1	-1	-1	-1	0
20	12852335	G	C	PASS	intron_variant	MODIFIER	ITPR1	gene18479	transcript	rna35052	protein_coding	42	c.5194-1842C>G		-1	-1	-1	-1	-1	-1	0
20	12852335	G	C	PASS	intron_variant	MODIFIER	ITPR1	gene18479	transcript	rna35048	protein_coding	41	c.5149-1842C>G		-1	-1	-1	-1	-1	-1	0
20	12852335	G	C	PASS	intron_variant	MODIFIER	ITPR1	gene18479	transcript	rna35049	protein_coding	41	c.5128-1842C>G		-1	-1	-1	-1	-1	-1	0
20	12852335	G	C	PASS	intron_variant	MODIFIER	ITPR1	gene18479	transcript	rna35050	protein_coding	39	c.5074-1842C>G		-1	-1	-1	-1	-1	-1	0
20	12852335	G	C	PASS	intron_variant	MODIFIER	ITPR1	gene18479	transcript	rna35051	protein_coding	42	c.5191-1842C>G		-1	-1	-1	-1	-1	-1	0
20	12852335	G	C	PASS	intron_variant	MODIFIER	ITPR1	gene18479	transcript	rna35053	protein_coding	38	c.5029-1842C>G		-1	-1	-1	-1	-1	-1	0
20	12852335	G	C	PASS	intron_variant	MODIFIER	ITPR1	gene18479	transcript	rna35054	protein_coding	41	c.5146-1842C>G		-1	-1	-1	-1	-1	-1	0
20	12852335	G	C	PASS	intron_variant	MODIFIER	ITPR1	gene18479	transcript	rna35055	protein_coding	39	c.5074-1842C>G		-1	-1	-1	-1	-1	-1	0
20	12852335	G	C	PASS	intron_variant	MODIFIER	ITPR1	gene18479	transcript	rna35056	protein_coding	42	c.5191-1842C>G		-1	-1	-1	-1	-1	-1	0
20	12852335	G	C	PASS	intron_variant	MODIFIER	ITPR1	gene18479	transcript	rna35057	protein_coding	42	c.5194-1842C>G		-1	-1	-1	-1	-1	-1	0
20	12953014	T	C	PASS	intron_variant	MODIFIER	ITPR1	gene18479	transcript	rna35052	protein_coding	4	c.164-4137A>G		-1	-1	-1	-1	-1	-1	0
20	12953014	T	C	PASS	intron_variant	MODIFIER	ITPR1	gene18479	transcript	rna35048	protein_coding	4	c.164-4137A>G		-1	-1	-1	-1	-1	-1	0
20	12953014	T	C	PASS	intron_variant	MODIFIER	ITPR1	gene18479	transcript	rna35049	protein_coding	4	c.164-4137A>G		-1	-1	-1	-1	-1	-1	0
20	12953014	T	C	PASS	intron_variant	MODIFIER	ITPR1	gene18479	transcript	rna35050	protein_coding	4	c.164-4137A>G		-1	-1	-1	-1	-1	-1	0
20	12953014	T	C	PASS	intron_variant	MODIFIER	ITPR1	gene18479	transcript	rna35051	protein_coding	4	c.164-4137A>G		-1	-1	-1	-1	-1	-1	0
20	12953014	T	C	PASS	intron_variant	MODIFIER	ITPR1	gene18479	transcript	rna35053	protein_coding	4	c.164-4137A>G		-1	-1	-1	-1	-1	-1	0
20	12953014	T	C	PASS	intron_variant	MODIFIER	ITPR1	gene18479	transcript	rna35054	protein_coding	4	c.164-4137A>G		-1	-1	-1	-1	-1	-1	0
20	12953014	T	C	PASS	intron_variant	MODIFIER	ITPR1	gene18479	transcript	rna35055	protein_coding	4	c.164-4137A>G		-1	-1	-1	-1	-1	-1	0
20	12953014	T	C	PASS	intron_variant	MODIFIER	ITPR1	gene18479	transcript	rna35056	protein_coding	4	c.164-4137A>G		-1	-1	-1	-1	-1	-1	0
20	12953014	T	C	PASS	intron_variant	MODIFIER	ITPR1	gene18479	transcript	rna35057	protein_coding	4	c.164-4137A>G		-1	-1	-1	-1	-1	-1	0
20	12985377	T	G,A	GATKstd	intron_variant	MODIFIER	ITPR1	gene18479	transcript	rna35052	protein_coding	4	c.164-36500A>C		-1	-1	-1	-1	-1	-1	0
20	12985377	T	G,A	GATKstd	intron_variant	MODIFIER	ITPR1	gene18479	transcript	rna35052	protein_coding	4	c.164-36500A>T		-1	-1	-1	-1	-1	-1	0
20	12985377	T	G,A	GATKstd	intron_variant	MODIFIER	ITPR1	gene18479	transcript	rna35048	protein_coding	4	c.164-36500A>C		-1	-1	-1	-1	-1	-1	0
20	12985377	T	G,A	GATKstd	intron_variant	MODIFIER	ITPR1	gene18479	transcript	rna35048	protein_coding	4	c.164-36500A>T		-1	-1	-1	-1	-1	-1	0
20	12985377	T	G,A	GATKstd	intron_variant	MODIFIER	ITPR1	gene18479	transcript	rna35049	protein_coding	4	c.164-36500A>C		-1	-1	-1	-1	-1	-1	0
20	12985377	T	G,A	GATKstd	intron_variant	MODIFIER	ITPR1	gene18479	transcript	rna35049	protein_coding	4	c.164-36500A>T		-1	-1	-1	-1	-1	-1	0
20	12985377	T	G,A	GATKstd	intron_variant	MODIFIER	ITPR1	gene18479	transcript	rna35050	protein_coding	4	c.164-36500A>C		-1	-1	-1	-1	-1	-1	0
20	12985377	T	G,A	GATKstd	intron_variant	MODIFIER	ITPR1	gene18479	transcript	rna35050	protein_coding	4	c.164-36500A>T		-1	-1	-1	-1	-1	-1	0
20	12985377	T	G,A	GATKstd	intron_variant	MODIFIER	ITPR1	gene18479	transcript	rna35051	protein_coding	4	c.164-36500A>C		-1	-1	-1	-1	-1	-1	0
20	12985377	T	G,A	GATKstd	intron_variant	MODIFIER	ITPR1	gene18479	transcript	rna35051	protein_coding	4	c.164-36500A>T		-1	-1	-1	-1	-1	-1	0
20	12985377	T	G,A	GATKstd	intron_variant	MODIFIER	ITPR1	gene18479	transcript	rna35053	protein_coding	4	c.164-36500A>C		-1	-1	-1	-1	-1	-1	0
20	12985377	T	G,A	GATKstd	intron_variant	MODIFIER	ITPR1	gene18479	transcript	rna35053	protein_coding	4	c.164-36500A>T		-1	-1	-1	-1	-1	-1	0
20	12985377	T	G,A	GATKstd	intron_variant	MODIFIER	ITPR1	gene18479	transcript	rna35054	protein_coding	4	c.164-36500A>C		-1	-1	-1	-1	-1	-1	0
20	12985377	T	G,A	GATKstd	intron_variant	MODIFIER	ITPR1	gene18479	transcript	rna35054	protein_coding	4	c.164-36500A>T		-1	-1	-1	-1	-1	-1	0
20	12985377	T	G,A	GATKstd	intron_variant	MODIFIER	ITPR1	gene18479	transcript	rna35055	protein_coding	4	c.164-36500A>C		-1	-1	-1	-1	-1	-1	0
20	12985377	T	G,A	GATKstd	intron_variant	MODIFIER	ITPR1	gene18479	transcript	rna35055	protein_coding	4	c.164-36500A>T		-1	-1	-1	-1	-1	-1	0
20	12985377	T	G,A	GATKstd	intron_variant	MODIFIER	ITPR1	gene18479	transcript	rna35056	protein_coding	4	c.164-36500A>C		-1	-1	-1	-1	-1	-1	0
20	12985377	T	G,A	GATKstd	intron_variant	MODIFIER	ITPR1	gene18479	transcript	rna35056	protein_coding	4	c.164-36500A>T		-1	-1	-1	-1	-1	-1	0
20	12985377	T	G,A	GATKstd	intron_variant	MODIFIER	ITPR1	gene18479	transcript	rna35057	protein_coding	4	c.164-36500A>C		-1	-1	-1	-1	-1	-1	0
20	12985377	T	G,A	GATKstd	intron_variant	MODIFIER	ITPR1	gene18479	transcript	rna35057	protein_coding	4	c.164-36500A>T		-1	-1	-1	-1	-1	-1	0
20	13005930	GA	G	PASS	intron_variant	MODIFIER	ITPR1	gene18479	transcript	rna35052	protein_coding	4	c.163+31735delT		-1	-1	-1	-1	-1	-1	0
20	13005930	GA	G	PASS	intron_variant	MODIFIER	ITPR1	gene18479	transcript	rna35048	protein_coding	4	c.163+31735delT		-1	-1	-1	-1	-1	-1	0
20	13005930	GA	G	PASS	intron_variant	MODIFIER	ITPR1	gene18479	transcript	rna35049	protein_coding	4	c.163+31735delT		-1	-1	-1	-1	-1	-1	0
20	13005930	GA	G	PASS	intron_variant	MODIFIER	ITPR1	gene18479	transcript	rna35050	protein_coding	4	c.163+31735delT		-1	-1	-1	-1	-1	-1	0
20	13005930	GA	G	PASS	intron_variant	MODIFIER	ITPR1	gene18479	transcript	rna35051	protein_coding	4	c.163+31735delT		-1	-1	-1	-1	-1	-1	0
20	13005930	GA	G	PASS	intron_variant	MODIFIER	ITPR1	gene18479	transcript	rna35053	protein_coding	4	c.163+31735delT		-1	-1	-1	-1	-1	-1	0
20	13005930	GA	G	PASS	intron_variant	MODIFIER	ITPR1	gene18479	transcript	rna35054	protein_coding	4	c.163+31735delT		-1	-1	-1	-1	-1	-1	0
20	13005930	GA	G	PASS	intron_variant	MODIFIER	ITPR1	gene18479	transcript	rna35055	protein_coding	4	c.163+31735delT		-1	-1	-1	-1	-1	-1	0
20	13005930	GA	G	PASS	intron_variant	MODIFIER	ITPR1	gene18479	transcript	rna35056	protein_coding	4	c.163+31735delT		-1	-1	-1	-1	-1	-1	0
20	13005930	GA	G	PASS	intron_variant	MODIFIER	ITPR1	gene18479	transcript	rna35057	protein_coding	4	c.163+31735delT		-1	-1	-1	-1	-1	-1	0
20	13475810	T	C	PASS	upstream_gene_variant	MODIFIER	LOC100686411	gene18485	transcript	gene18485	pseudogene	-1	n.-1447A>G		-1	-1	-1	-1	-1	-1	1447
20	13475810	T	C	PASS	intergenic_region	MODIFIER	LOC100686411-LOC102152678	gene18485-gene18486	intergenic_region	gene18485-gene18486		-1	n.13475810T>C		-1	-1	-1	-1	-1	-1	0
20	13501977	A	G	GATKstd	intron_variant	MODIFIER	LOC102152678	gene18486	transcript	rna35065	pseudogene	3	n.1001-2029T>C		-1	-1	-1	-1	-1	-1	0
20	13501977	A	G	GATKstd	intron_variant	MODIFIER	LOC102152678	gene18486	transcript	rna35066	pseudogene	3	n.943-2029T>C		-1	-1	-1	-1	-1	-1	0
20	13603896	C	T	PASS	intergenic_region	MODIFIER	LOC102152678-LRRN1	gene18486-gene18487	intergenic_region	gene18486-gene18487		-1	n.13603896C>T		-1	-1	-1	-1	-1	-1	0
20	13621011	G	A	PASS	intron_variant	MODIFIER	LRRN1	gene18487	transcript	rna35067	protein_coding	1	c.-296-1369C>T		-1	-1	-1	-1	-1	-1	0
20	13621011	G	A	PASS	intron_variant	MODIFIER	LRRN1	gene18487	transcript	rna35069	protein_coding	1	c.-296-1369C>T		-1	-1	-1	-1	-1	-1	0
20	13621011	G	A	PASS	intron_variant	MODIFIER	LRRN1	gene18487	transcript	rna35068	protein_coding	1	c.-296-1369C>T		-1	-1	-1	-1	-1	-1	0
20	13651132	C	T	PASS	upstream_gene_variant	MODIFIER	LRRN1	gene18487	transcript	rna35068	protein_coding	-1	c.-31786G>A		-1	-1	-1	-1	-1	-1	496
20	13651132	C	T	PASS	intron_variant	MODIFIER	LRRN1	gene18487	transcript	rna35067	protein_coding	1	c.-297+378G>A		-1	-1	-1	-1	-1	-1	0
20	13651713	C	T	PASS	5_prime_UTR_variant	MODIFIER	LRRN1	gene18487	transcript	rna35067	protein_coding	1	c.-500G>A		-1	-1	-1	-1	-1	-1	32367
20	13651713	C	T	PASS	upstream_gene_variant	MODIFIER	LRRN1	gene18487	transcript	rna35068	protein_coding	-1	c.-32367G>A		-1	-1	-1	-1	-1	-1	1077
20	13659264	A	C	PASS	intergenic_region	MODIFIER	LRRN1-LOC102152871	gene18487-gene18488	intergenic_region	gene18487-gene18488		-1	n.13659264A>C		-1	-1	-1	-1	-1	-1	0
20	13673332	G	A	PASS	upstream_gene_variant	MODIFIER	LOC102152871	gene18488	transcript	rna35070	pseudogene	-1	n.-2429G>A		-1	-1	-1	-1	-1	-1	2429
20	13673332	G	A	PASS	intergenic_region	MODIFIER	LRRN1-LOC102152871	gene18487-gene18488	intergenic_region	gene18487-gene18488		-1	n.13673332G>A		-1	-1	-1	-1	-1	-1	0
20	13676576	T	C	PASS	non_coding_transcript_exon_variant	MODIFIER	LOC102152871	gene18488	transcript	rna35070	pseudogene	1	n.816T>C		-1	-1	-1	-1	-1	-1	0
20	13677284	T	C	PASS	non_coding_transcript_exon_variant	MODIFIER	LOC102152871	gene18488	transcript	rna35070	pseudogene	1	n.1524T>C		-1	-1	-1	-1	-1	-1	0
20	13680962	G	GC	PASS	intron_variant	MODIFIER	LOC102152871	gene18488	transcript	rna35070	pseudogene	2	n.2890+687_2890+688insC		-1	-1	-1	-1	-1	-1	0
20	13688618	G	C	PASS	intron_variant	MODIFIER	LOC102152871	gene18488	transcript	rna35070	pseudogene	2	n.2890+8343G>C		-1	-1	-1	-1	-1	-1	0
20	13693056	C	T	PASS	intron_variant	MODIFIER	LOC102152871	gene18488	transcript	rna35070	pseudogene	2	n.2890+12781C>T		-1	-1	-1	-1	-1	-1	0
20	13705730	G	A	PASS	intron_variant	MODIFIER	LOC102152871	gene18488	transcript	rna35070	pseudogene	2	n.2890+25455G>A		-1	-1	-1	-1	-1	-1	0
20	13712762	A	G	PASS	intron_variant	MODIFIER	LOC102152871	gene18488	transcript	rna35070	pseudogene	2	n.2890+32487A>G		-1	-1	-1	-1	-1	-1	0
20	13713499	T	TTGATCC	PASS	intron_variant	MODIFIER	LOC102152871	gene18488	transcript	rna35070	pseudogene	2	n.2890+33224_2890+33225insTGATCC		-1	-1	-1	-1	-1	-1	0
20	13716057	T	G	PASS	intron_variant	MODIFIER	LOC102152871	gene18488	transcript	rna35070	pseudogene	2	n.2891-32811T>G		-1	-1	-1	-1	-1	-1	0
20	13722777	C	T	PASS	intron_variant	MODIFIER	LOC102152871	gene18488	transcript	rna35070	pseudogene	2	n.2891-26091C>T		-1	-1	-1	-1	-1	-1	0
20	13724510	A	C	GATKstd	intron_variant	MODIFIER	LOC102152871	gene18488	transcript	rna35070	pseudogene	2	n.2891-24358A>C		-1	-1	-1	-1	-1	-1	0
20	13725137	T	G	PASS	intron_variant	MODIFIER	LOC102152871	gene18488	transcript	rna35070	pseudogene	2	n.2891-23731T>G		-1	-1	-1	-1	-1	-1	0
20	13727686	A	G	PASS	intron_variant	MODIFIER	LOC102152871	gene18488	transcript	rna35070	pseudogene	2	n.2891-21182A>G		-1	-1	-1	-1	-1	-1	0
20	13730117	A	T	PASS	intron_variant	MODIFIER	LOC102152871	gene18488	transcript	rna35070	pseudogene	2	n.2891-18751A>T		-1	-1	-1	-1	-1	-1	0
20	13732100	G	A	PASS	intron_variant	MODIFIER	LOC102152871	gene18488	transcript	rna35070	pseudogene	2	n.2891-16768G>A		-1	-1	-1	-1	-1	-1	0
20	13733042	T	C	PASS	intron_variant	MODIFIER	LOC102152871	gene18488	transcript	rna35070	pseudogene	2	n.2891-15826T>C		-1	-1	-1	-1	-1	-1	0
20	13733256	G	A	PASS	intron_variant	MODIFIER	LOC102152871	gene18488	transcript	rna35070	pseudogene	2	n.2891-15612G>A		-1	-1	-1	-1	-1	-1	0
20	13747152	C	T	PASS	intron_variant	MODIFIER	LOC102152871	gene18488	transcript	rna35070	pseudogene	2	n.2891-1716C>T		-1	-1	-1	-1	-1	-1	0
20	13829077	G	A	PASS	intergenic_region	MODIFIER	LOC102152871-LOC102152920	gene18488-gene18489	intergenic_region	gene18488-gene18489		-1	n.13829077G>A		-1	-1	-1	-1	-1	-1	0
20	13840263	T	C	PASS	intergenic_region	MODIFIER	LOC102152871-LOC102152920	gene18488-gene18489	intergenic_region	gene18488-gene18489		-1	n.13840263T>C		-1	-1	-1	-1	-1	-1	0
20	13946684	T	C	PASS	intergenic_region	MODIFIER	LOC102152920-LOC100686482	gene18489-gene18490	intergenic_region	gene18489-gene18490		-1	n.13946684T>C		-1	-1	-1	-1	-1	-1	0
20	13952502	CA	C	PASS	intergenic_region	MODIFIER	LOC102152920-LOC100686482	gene18489-gene18490	intergenic_region	gene18489-gene18490		-1	n.13952503delA		-1	-1	-1	-1	-1	-1	0
20	14056858	C	T	PASS	intron_variant	MODIFIER	LOC100686482	gene18490	transcript	gene18490	pseudogene	2	n.162-6699C>T		-1	-1	-1	-1	-1	-1	0
20	14091390	A	AGT	PASS	intergenic_region	MODIFIER	LOC100686482-CRBN	gene18490-gene18491	intergenic_region	gene18490-gene18491		-1	n.14091390_14091391insGT		-1	-1	-1	-1	-1	-1	0
20	14207847	G	T	PASS	intergenic_region	MODIFIER	LOC100686482-CRBN	gene18490-gene18491	intergenic_region	gene18490-gene18491		-1	n.14207847G>T		-1	-1	-1	-1	-1	-1	0
20	14214285	C	T	PASS	intergenic_region	MODIFIER	LOC100686482-CRBN	gene18490-gene18491	intergenic_region	gene18490-gene18491		-1	n.14214285C>T		-1	-1	-1	-1	-1	-1	0
20	14756922	T	C	PASS	intron_variant	MODIFIER	CNTN4	gene18494	transcript	rna35082	protein_coding	3	c.55+72074A>G		-1	-1	-1	-1	-1	-1	0
20	14756922	T	C	PASS	intron_variant	MODIFIER	CNTN4	gene18494	transcript	rna35086	protein_coding	2	c.55+72074A>G		-1	-1	-1	-1	-1	-1	0
20	14756922	T	C	PASS	intron_variant	MODIFIER	CNTN4	gene18494	transcript	rna35083	protein_coding	2	c.55+72074A>G		-1	-1	-1	-1	-1	-1	0
20	14756922	T	C	PASS	intron_variant	MODIFIER	CNTN4	gene18494	transcript	rna35084	protein_coding	2	c.55+72074A>G		-1	-1	-1	-1	-1	-1	0
20	14756922	T	C	PASS	intron_variant	MODIFIER	CNTN4	gene18494	transcript	rna35085	protein_coding	2	c.55+72074A>G		-1	-1	-1	-1	-1	-1	0
20	15162974	C	T	PASS	intergenic_region	MODIFIER	CNTN4-LOC102153732	gene18494-gene18497	intergenic_region	gene18494-gene18497		-1	n.15162974C>T		-1	-1	-1	-1	-1	-1	0
20	15179608	ACTCTT	A	PASS	intergenic_region	MODIFIER	CNTN4-LOC102153732	gene18494-gene18497	intergenic_region	gene18494-gene18497		-1	n.15179609_15179613delCTCTT		-1	-1	-1	-1	-1	-1	0
20	15279105	A	ATATCC	PASS	non_coding_transcript_exon_variant	MODIFIER	LOC102153732	gene18497	transcript	rna35091	pseudogene	3	n.388_392dupTATCC		-1	-1	-1	-1	-1	-1	0	INFO_REALIGN_3_PRIME
20	15279105	A	ATATCC	PASS	non_coding_transcript_exon_variant	MODIFIER	LOC102153732	gene18497	transcript	rna35089	pseudogene	3	n.329_333dupTATCC		-1	-1	-1	-1	-1	-1	0	INFO_REALIGN_3_PRIME
20	15279105	A	ATATCC	PASS	non_coding_transcript_exon_variant	MODIFIER	LOC102153732	gene18497	transcript	rna35090	pseudogene	3	n.332_336dupTATCC		-1	-1	-1	-1	-1	-1	0	INFO_REALIGN_3_PRIME
20	15323324	T	A	PASS	intergenic_region	MODIFIER	LOC102153732-LOC102153999	gene18497-gene18498	intergenic_region	gene18497-gene18498		-1	n.15323324T>A		-1	-1	-1	-1	-1	-1	0
20	15326392	C	T	PASS	intergenic_region	MODIFIER	LOC102153732-LOC102153999	gene18497-gene18498	intergenic_region	gene18497-gene18498		-1	n.15326392C>T		-1	-1	-1	-1	-1	-1	0
20	15338794	A	G	PASS	intergenic_region	MODIFIER	LOC102153732-LOC102153999	gene18497-gene18498	intergenic_region	gene18497-gene18498		-1	n.15338794A>G		-1	-1	-1	-1	-1	-1	0
20	15353888	T	C	PASS	intergenic_region	MODIFIER	LOC102153732-LOC102153999	gene18497-gene18498	intergenic_region	gene18497-gene18498		-1	n.15353888T>C		-1	-1	-1	-1	-1	-1	0
20	15382488	A	AT	PASS	intergenic_region	MODIFIER	LOC102153732-LOC102153999	gene18497-gene18498	intergenic_region	gene18497-gene18498		-1	n.15382488_15382489insT		-1	-1	-1	-1	-1	-1	0
20	15645163	T	G	GATKstd	intron_variant	MODIFIER	LOC100856701	gene18499	transcript	gene18499	pseudogene	1	n.174-75024A>C		-1	-1	-1	-1	-1	-1	0
20	15645388	G	A	GATKstd	intron_variant	MODIFIER	LOC100856701	gene18499	transcript	gene18499	pseudogene	1	n.174-75249C>T		-1	-1	-1	-1	-1	-1	0
20	15645405	T	G	GATKstd	intron_variant	MODIFIER	LOC100856701	gene18499	transcript	gene18499	pseudogene	1	n.174-75266A>C		-1	-1	-1	-1	-1	-1	0
20	15645409	G	T	GATKstd	intron_variant	MODIFIER	LOC100856701	gene18499	transcript	gene18499	pseudogene	1	n.174-75270C>A		-1	-1	-1	-1	-1	-1	0
20	15645444	C	A	GATKstd	intron_variant	MODIFIER	LOC100856701	gene18499	transcript	gene18499	pseudogene	1	n.174-75305G>T		-1	-1	-1	-1	-1	-1	0
20	15645447	G	C	GATKstd	intron_variant	MODIFIER	LOC100856701	gene18499	transcript	gene18499	pseudogene	1	n.174-75308C>G		-1	-1	-1	-1	-1	-1	0
20	17145441	A	ATCTAAGAACTGTAAGGTAATATCAAAAGGTCTAATATACACAGGGCTGGCTCAGT	PASS	intergenic_region	MODIFIER	LOC102154165-LOC100686512	gene18505-gene18507	intergenic_region	gene18505-gene18507		-1	n.17145441_17145442insTCTAAGAACTGTAAGGTAATATCAAAAGGTCTAATATACACAGGGCTGGCTCAGT		-1	-1	-1	-1	-1	-1	0
20	17236615	C	T	GATKstd	intergenic_region	MODIFIER	LOC100686512-LOC100687210	gene18507-gene18508	intergenic_region	gene18507-gene18508		-1	n.17236615C>T		-1	-1	-1	-1	-1	-1	0
20	19599821	C	A	PASS	intron_variant	MODIFIER	LOC102154942	gene18519	transcript	rna35115	pseudogene	3	n.448-2201G>T		-1	-1	-1	-1	-1	-1	0
20	19610933	C	T	PASS	intron_variant	MODIFIER	LOC102154942	gene18519	transcript	rna35115	pseudogene	2	n.274+1483G>A		-1	-1	-1	-1	-1	-1	0
20	19627396	G	T	PASS	intergenic_region	MODIFIER	LOC102154942-RYBP	gene18519-gene18520	intergenic_region	gene18519-gene18520		-1	n.19627396G>T		-1	-1	-1	-1	-1	-1	0
20	19715165	A	AT	PASS	intron_variant	MODIFIER	RYBP	gene18520	transcript	rna35116	protein_coding	3	c.450-13020_450-13019insT		-1	-1	-1	-1	-1	-1	0
20	19731630	G	GT	PASS	3_prime_UTR_variant	MODIFIER	RYBP	gene18520	transcript	rna35116	protein_coding	6	c.*2429dupT		-1	-1	-1	-1	-1	-1	2430	INFO_REALIGN_3_PRIME
20	19762928	G	A	PASS	intergenic_region	MODIFIER	RYBP-LOC102154993	gene18520-gene18521	intergenic_region	gene18520-gene18521		-1	n.19762928G>A		-1	-1	-1	-1	-1	-1	0
20	24571140	A	G	PASS	intergenic_region	MODIFIER	LOC102157163-LRIG1	gene18545-gene18546	intergenic_region	gene18545-gene18546		-1	n.24571140A>G		-1	-1	-1	-1	-1	-1	0
20	24671868	C	T	PASS	intergenic_region	MODIFIER	LOC102157163-LRIG1	gene18545-gene18546	intergenic_region	gene18545-gene18546		-1	n.24671868C>T		-1	-1	-1	-1	-1	-1	0
20	24989532	C	T	PASS	intron_variant	MODIFIER	LRIG1	gene18546	transcript	rna35178	protein_coding	3	c.177-7094C>T		-1	-1	-1	-1	-1	-1	0
20	24989532	C	T	PASS	intron_variant	MODIFIER	LRIG1	gene18546	transcript	rna35179	protein_coding	3	c.177-7094C>T		-1	-1	-1	-1	-1	-1	0
20	25034469	T	TC	PASS	downstream_gene_variant	MODIFIER	LRIG1	gene18546	transcript	rna35178	protein_coding	-1	c.*2073_*2074insC		-1	-1	-1	-1	-1	-1	631
20	25034469	T	TC	PASS	downstream_gene_variant	MODIFIER	LRIG1	gene18546	transcript	rna35179	protein_coding	-1	c.*2073_*2074insC		-1	-1	-1	-1	-1	-1	631
20	25034469	T	TC	PASS	downstream_gene_variant	MODIFIER	SLC25A26	gene18547	transcript	rna35189	protein_coding	-1	c.*273_*274insG		-1	-1	-1	-1	-1	-1	105
20	25034469	T	TC	PASS	downstream_gene_variant	MODIFIER	SLC25A26	gene18547	transcript	rna35187	protein_coding	-1	c.*273_*274insG		-1	-1	-1	-1	-1	-1	105
20	25034469	T	TC	PASS	downstream_gene_variant	MODIFIER	SLC25A26	gene18547	transcript	rna35188	protein_coding	-1	c.*137_*138insG		-1	-1	-1	-1	-1	-1	105
20	25034469	T	TC	PASS	intron_variant	MODIFIER	SLC25A26	gene18547	transcript	rna35182	protein_coding	11	c.982-180_982-179insG		-1	-1	-1	-1	-1	-1	0
20	25034469	T	TC	PASS	intron_variant	MODIFIER	SLC25A26	gene18547	transcript	rna35185	protein_coding	7	c.568-180_568-179insG		-1	-1	-1	-1	-1	-1	0
20	25034469	T	TC	PASS	intron_variant	MODIFIER	SLC25A26	gene18547	transcript	rna35183	protein_coding	7	c.571-180_571-179insG		-1	-1	-1	-1	-1	-1	0
20	25034469	T	TC	PASS	intron_variant	MODIFIER	SLC25A26	gene18547	transcript	rna35184	protein_coding	9	c.724-180_724-179insG		-1	-1	-1	-1	-1	-1	0
20	25034469	T	TC	PASS	intron_variant	MODIFIER	SLC25A26	gene18547	transcript	rna35181	protein_coding	10	c.934-180_934-179insG		-1	-1	-1	-1	-1	-1	0
20	25034469	T	TC	PASS	intron_variant	MODIFIER	SLC25A26	gene18547	transcript	rna35180	protein_coding	9	c.829-180_829-179insG		-1	-1	-1	-1	-1	-1	0
20	25034469	T	TC	PASS	intron_variant	MODIFIER	SLC25A26	gene18547	transcript	rna35186	pseudogene	10	n.1084-180_1084-179insG		-1	-1	-1	-1	-1	-1	0
20	25148133	G	GTGTGTGTGTGAGAGAGAGAGAGAGAGAGAGAGAGAGAGAGAGTGTGTGTGTGT	PASS	intron_variant	MODIFIER	SLC25A26	gene18547	transcript	rna35182	protein_coding	2	c.190+754_190+755insACACACACACACTCTCTCTCTCTCTCTCTCTCTCTCTCTCTCTCACACACACA		-1	-1	-1	-1	-1	-1	0
20	25148133	G	GTGTGTGTGTGAGAGAGAGAGAGAGAGAGAGAGAGAGAGAGAGTGTGTGTGTGT	PASS	intron_variant	MODIFIER	SLC25A26	gene18547	transcript	rna35183	protein_coding	1	c.42+754_42+755insACACACACACACTCTCTCTCTCTCTCTCTCTCTCTCTCTCTCTCACACACACA		-1	-1	-1	-1	-1	-1	0
20	25148133	G	GTGTGTGTGTGAGAGAGAGAGAGAGAGAGAGAGAGAGAGAGAGTGTGTGTGTGT	PASS	intron_variant	MODIFIER	SLC25A26	gene18547	transcript	rna35184	protein_coding	1	c.42+754_42+755insACACACACACACTCTCTCTCTCTCTCTCTCTCTCTCTCTCTCTCACACACACA		-1	-1	-1	-1	-1	-1	0
20	25148133	G	GTGTGTGTGTGAGAGAGAGAGAGAGAGAGAGAGAGAGAGAGAGTGTGTGTGTGT	PASS	intron_variant	MODIFIER	SLC25A26	gene18547	transcript	rna35181	protein_coding	2	c.190+754_190+755insACACACACACACTCTCTCTCTCTCTCTCTCTCTCTCTCTCTCTCACACACACA		-1	-1	-1	-1	-1	-1	0
20	25148133	G	GTGTGTGTGTGAGAGAGAGAGAGAGAGAGAGAGAGAGAGAGAGTGTGTGTGTGT	PASS	intron_variant	MODIFIER	SLC25A26	gene18547	transcript	rna35180	protein_coding	2	c.190+754_190+755insACACACACACACTCTCTCTCTCTCTCTCTCTCTCTCTCTCTCTCACACACACA		-1	-1	-1	-1	-1	-1	0
20	25148133	G	GTGTGTGTGTGAGAGAGAGAGAGAGAGAGAGAGAGAGAGAGAGTGTGTGTGTGT	PASS	intron_variant	MODIFIER	SLC25A26	gene18547	transcript	rna35186	pseudogene	2	n.375+754_375+755insACACACACACACTCTCTCTCTCTCTCTCTCTCTCTCTCTCTCTCACACACACA		-1	-1	-1	-1	-1	-1	0
20	25148133	G	GTGTGTGTGTGAGAGAGAGAGAGAGAGAGAGAGAGAGAGAGAGTGTGTGTGTGT	PASS	intron_variant	MODIFIER	SLC25A26	gene18547	transcript	rna35189	protein_coding	2	c.190+754_190+755insACACACACACACTCTCTCTCTCTCTCTCTCTCTCTCTCTCTCTCACACACACA		-1	-1	-1	-1	-1	-1	0
20	25148133	G	GTGTGTGTGTGAGAGAGAGAGAGAGAGAGAGAGAGAGAGAGAGTGTGTGTGTGT	PASS	intron_variant	MODIFIER	SLC25A26	gene18547	transcript	rna35187	protein_coding	2	c.190+754_190+755insACACACACACACTCTCTCTCTCTCTCTCTCTCTCTCTCTCTCTCACACACACA		-1	-1	-1	-1	-1	-1	0
20	25148133	G	GTGTGTGTGTGAGAGAGAGAGAGAGAGAGAGAGAGAGAGAGAGTGTGTGTGTGT	PASS	intron_variant	MODIFIER	SLC25A26	gene18547	transcript	rna35188	protein_coding	2	c.190+754_190+755insACACACACACACTCTCTCTCTCTCTCTCTCTCTCTCTCTCTCTCACACACACA		-1	-1	-1	-1	-1	-1	0
20	26020446	C	T	PASS	intergenic_region	MODIFIER	MAGI1-LOC100683963	gene18549-gene18550	intergenic_region	gene18549-gene18550		-1	n.26020446C>T		-1	-1	-1	-1	-1	-1	0
20	26060957	G	A	PASS	intergenic_region	MODIFIER	MAGI1-LOC100683963	gene18549-gene18550	intergenic_region	gene18549-gene18550		-1	n.26060957G>A		-1	-1	-1	-1	-1	-1	0
20	26128303	G	A	PASS	intergenic_region	MODIFIER	MAGI1-LOC100683963	gene18549-gene18550	intergenic_region	gene18549-gene18550		-1	n.26128303G>A		-1	-1	-1	-1	-1	-1	0
20	26235100	A	T	GATKstd	intergenic_region	MODIFIER	LOC100683963-LOC102155364	gene18550-gene18551	intergenic_region	gene18550-gene18551		-1	n.26235100A>T		-1	-1	-1	-1	-1	-1	0
20	33828635	T	TA	PASS	intergenic_region	MODIFIER	LOC102156537-ERC2	gene18617-gene18618	intergenic_region	gene18617-gene18618		-1	n.33828635_33828636insA		-1	-1	-1	-1	-1	-1	0
20	33949495	C	T	PASS	intron_variant	MODIFIER	ERC2	gene18618	transcript	rna35370	protein_coding	4	c.658-60151C>T		-1	-1	-1	-1	-1	-1	0
20	33949495	C	T	PASS	intron_variant	MODIFIER	ERC2	gene18618	transcript	rna35383	protein_coding	3	c.658-60151C>T		-1	-1	-1	-1	-1	-1	0
20	33949495	C	T	PASS	intron_variant	MODIFIER	ERC2	gene18618	transcript	rna35382	protein_coding	3	c.658-60151C>T		-1	-1	-1	-1	-1	-1	0
20	33949495	C	T	PASS	intron_variant	MODIFIER	ERC2	gene18618	transcript	rna35379	pseudogene	3	n.976-60151C>T		-1	-1	-1	-1	-1	-1	0
20	33949495	C	T	PASS	intron_variant	MODIFIER	ERC2	gene18618	transcript	rna35380	pseudogene	3	n.976-60151C>T		-1	-1	-1	-1	-1	-1	0
20	33949495	C	T	PASS	intron_variant	MODIFIER	ERC2	gene18618	transcript	rna35381	pseudogene	3	n.976-60151C>T		-1	-1	-1	-1	-1	-1	0
20	33949495	C	T	PASS	intron_variant	MODIFIER	ERC2	gene18618	transcript	rna35371	protein_coding	3	c.658-60151C>T		-1	-1	-1	-1	-1	-1	0
20	33949495	C	T	PASS	intron_variant	MODIFIER	ERC2	gene18618	transcript	rna35372	protein_coding	3	c.658-60151C>T		-1	-1	-1	-1	-1	-1	0
20	33949495	C	T	PASS	intron_variant	MODIFIER	ERC2	gene18618	transcript	rna35373	protein_coding	3	c.658-60151C>T		-1	-1	-1	-1	-1	-1	0
20	33949495	C	T	PASS	intron_variant	MODIFIER	ERC2	gene18618	transcript	rna35374	protein_coding	3	c.658-60151C>T		-1	-1	-1	-1	-1	-1	0
20	33949495	C	T	PASS	intron_variant	MODIFIER	ERC2	gene18618	transcript	rna35375	protein_coding	3	c.658-60820C>T		-1	-1	-1	-1	-1	-1	0
20	33949495	C	T	PASS	intron_variant	MODIFIER	ERC2	gene18618	transcript	rna35376	protein_coding	3	c.658-60820C>T		-1	-1	-1	-1	-1	-1	0
20	33949495	C	T	PASS	intron_variant	MODIFIER	ERC2	gene18618	transcript	rna35377	protein_coding	3	c.658-60820C>T		-1	-1	-1	-1	-1	-1	0
20	33949495	C	T	PASS	intron_variant	MODIFIER	ERC2	gene18618	transcript	rna35378	protein_coding	2	c.658-60151C>T		-1	-1	-1	-1	-1	-1	0
20	35867017	G	A	PASS	intergenic_region	MODIFIER	CACNA2D3-SELK	gene18622-gene18624	intergenic_region	gene18622-gene18624		-1	n.35867017G>A		-1	-1	-1	-1	-1	-1	0
20	36327370	C	G	PASS	intron_variant	MODIFIER	CACNA1D	gene18628	transcript	rna35411	protein_coding	7	c.1117-3310G>C		-1	-1	-1	-1	-1	-1	0
20	36327370	C	G	PASS	intron_variant	MODIFIER	CACNA1D	gene18628	transcript	rna35405	protein_coding	7	c.1117-3310G>C		-1	-1	-1	-1	-1	-1	0
20	36327370	C	G	PASS	intron_variant	MODIFIER	CACNA1D	gene18628	transcript	rna35406	protein_coding	7	c.1117-3310G>C		-1	-1	-1	-1	-1	-1	0
20	36327370	C	G	PASS	intron_variant	MODIFIER	CACNA1D	gene18628	transcript	rna35407	protein_coding	7	c.1117-3310G>C		-1	-1	-1	-1	-1	-1	0
20	36327370	C	G	PASS	intron_variant	MODIFIER	CACNA1D	gene18628	transcript	rna35408	protein_coding	7	c.1117-3310G>C		-1	-1	-1	-1	-1	-1	0
20	36327370	C	G	PASS	intron_variant	MODIFIER	CACNA1D	gene18628	transcript	rna35409	protein_coding	7	c.1117-3310G>C		-1	-1	-1	-1	-1	-1	0
20	36327370	C	G	PASS	intron_variant	MODIFIER	CACNA1D	gene18628	transcript	rna35410	protein_coding	7	c.1117-3310G>C		-1	-1	-1	-1	-1	-1	0
20	36327370	C	G	PASS	intron_variant	MODIFIER	CACNA1D	gene18628	transcript	rna35412	protein_coding	7	c.1117-2642G>C		-1	-1	-1	-1	-1	-1	0
20	36327370	C	G	PASS	intron_variant	MODIFIER	CACNA1D	gene18628	transcript	rna35413	protein_coding	7	c.1117-2642G>C		-1	-1	-1	-1	-1	-1	0
20	36327370	C	G	PASS	intron_variant	MODIFIER	CACNA1D	gene18628	transcript	rna35414	protein_coding	7	c.1117-2642G>C		-1	-1	-1	-1	-1	-1	0
20	36327370	C	G	PASS	intron_variant	MODIFIER	CACNA1D	gene18628	transcript	rna35415	protein_coding	7	c.1117-3310G>C		-1	-1	-1	-1	-1	-1	0
20	36327370	C	G	PASS	intron_variant	MODIFIER	CACNA1D	gene18628	transcript	rna35416	protein_coding	7	c.1117-3310G>C		-1	-1	-1	-1	-1	-1	0
20	36327370	C	G	PASS	intron_variant	MODIFIER	CACNA1D	gene18628	transcript	rna35417	protein_coding	7	c.1117-2642G>C		-1	-1	-1	-1	-1	-1	0
20	36327370	C	G	PASS	intron_variant	MODIFIER	CACNA1D	gene18628	transcript	rna35418	protein_coding	7	c.1117-2642G>C		-1	-1	-1	-1	-1	-1	0
20	36327370	C	G	PASS	intron_variant	MODIFIER	CACNA1D	gene18628	transcript	rna35419	protein_coding	7	c.1117-3310G>C		-1	-1	-1	-1	-1	-1	0
20	36327370	C	G	PASS	intron_variant	MODIFIER	CACNA1D	gene18628	transcript	rna35420	protein_coding	7	c.1117-3310G>C		-1	-1	-1	-1	-1	-1	0
20	36664247	G	C	GATKstd	downstream_gene_variant	MODIFIER	DCP1A	gene18629	transcript	rna35422	protein_coding	-1	c.*6744G>C		-1	-1	-1	-1	-1	-1	2898
20	36664247	G	C	GATKstd	downstream_gene_variant	MODIFIER	DCP1A	gene18629	transcript	rna35421	protein_coding	-1	c.*6744G>C		-1	-1	-1	-1	-1	-1	2898
20	36664247	G	C	GATKstd	intergenic_region	MODIFIER	DCP1A-TKT	gene18629-gene18631	intergenic_region	gene18629-gene18631		-1	n.36664247G>C		-1	-1	-1	-1	-1	-1	0
20	38043647	C	CCCAAAACGGAGAATACACTAGAAGTGATGGATTT	PASS	upstream_gene_variant	MODIFIER	LOC100686063	gene18684	transcript	gene18684	pseudogene	-1	n.-4932_-4931insCCAAAACGGAGAATACACTAGAAGTGATGGATTT		-1	-1	-1	-1	-1	-1	4931
20	38043647	C	CCCAAAACGGAGAATACACTAGAAGTGATGGATTT	PASS	intron_variant	MODIFIER	RAD54L2	gene18682	transcript	rna35554	protein_coding	1	c.-54-2508_-54-2507insAAATCCATCACTTCTAGTGTATTCTCCGTTTTGG		-1	-1	-1	-1	-1	-1	0
20	38043647	C	CCCAAAACGGAGAATACACTAGAAGTGATGGATTT	PASS	intron_variant	MODIFIER	RAD54L2	gene18682	transcript	rna35557	protein_coding	1	c.-54-2508_-54-2507insAAATCCATCACTTCTAGTGTATTCTCCGTTTTGG		-1	-1	-1	-1	-1	-1	0
20	38043647	C	CCCAAAACGGAGAATACACTAGAAGTGATGGATTT	PASS	intron_variant	MODIFIER	RAD54L2	gene18682	transcript	rna35558	protein_coding	2	c.-54-2508_-54-2507insAAATCCATCACTTCTAGTGTATTCTCCGTTTTGG		-1	-1	-1	-1	-1	-1	0
20	38043647	C	CCCAAAACGGAGAATACACTAGAAGTGATGGATTT	PASS	intron_variant	MODIFIER	RAD54L2	gene18682	transcript	rna35556	protein_coding	1	c.-54-2508_-54-2507insAAATCCATCACTTCTAGTGTATTCTCCGTTTTGG		-1	-1	-1	-1	-1	-1	0
20	38043647	C	CCCAAAACGGAGAATACACTAGAAGTGATGGATTT	PASS	intron_variant	MODIFIER	RAD54L2	gene18682	transcript	rna35555	protein_coding	2	c.-54-2508_-54-2507insAAATCCATCACTTCTAGTGTATTCTCCGTTTTGG		-1	-1	-1	-1	-1	-1	0
20	38172109	A	G	PASS	intron_variant	MODIFIER	VPRBP	gene18686	transcript	rna35561	protein_coding	23	c.4210-4542A>G		-1	-1	-1	-1	-1	-1	0
20	38688069	T	A	GATKstd	intron_variant	MODIFIER	DOCK3	gene18689	transcript	rna35569	protein_coding	1	c.37+19149A>T		-1	-1	-1	-1	-1	-1	0
20	38688069	T	A	GATKstd	intron_variant	MODIFIER	DOCK3	gene18689	transcript	rna35564	protein_coding	1	c.37+19149A>T		-1	-1	-1	-1	-1	-1	0
20	38688069	T	A	GATKstd	intron_variant	MODIFIER	DOCK3	gene18689	transcript	rna35565	protein_coding	1	c.37+19149A>T		-1	-1	-1	-1	-1	-1	0
20	38688069	T	A	GATKstd	intron_variant	MODIFIER	DOCK3	gene18689	transcript	rna35566	protein_coding	1	c.37+19149A>T		-1	-1	-1	-1	-1	-1	0
20	38688069	T	A	GATKstd	intron_variant	MODIFIER	DOCK3	gene18689	transcript	rna35567	protein_coding	1	c.37+19149A>T		-1	-1	-1	-1	-1	-1	0
20	38688069	T	A	GATKstd	intron_variant	MODIFIER	DOCK3	gene18689	transcript	rna35568	protein_coding	1	c.37+19149A>T		-1	-1	-1	-1	-1	-1	0
20	38688069	T	A	GATKstd	intron_variant	MODIFIER	DOCK3	gene18689	transcript	rna35570	protein_coding	1	c.37+19149A>T		-1	-1	-1	-1	-1	-1	0
20	38690759	A	AAATAAATAAATC	PASS	intron_variant	MODIFIER	DOCK3	gene18689	transcript	rna35569	protein_coding	1	c.37+16458_37+16459insGATTTATTTATT		-1	-1	-1	-1	-1	-1	0
20	38690759	A	AAATAAATAAATC	PASS	intron_variant	MODIFIER	DOCK3	gene18689	transcript	rna35564	protein_coding	1	c.37+16458_37+16459insGATTTATTTATT		-1	-1	-1	-1	-1	-1	0
20	38690759	A	AAATAAATAAATC	PASS	intron_variant	MODIFIER	DOCK3	gene18689	transcript	rna35565	protein_coding	1	c.37+16458_37+16459insGATTTATTTATT		-1	-1	-1	-1	-1	-1	0
20	38690759	A	AAATAAATAAATC	PASS	intron_variant	MODIFIER	DOCK3	gene18689	transcript	rna35566	protein_coding	1	c.37+16458_37+16459insGATTTATTTATT		-1	-1	-1	-1	-1	-1	0
20	38690759	A	AAATAAATAAATC	PASS	intron_variant	MODIFIER	DOCK3	gene18689	transcript	rna35567	protein_coding	1	c.37+16458_37+16459insGATTTATTTATT		-1	-1	-1	-1	-1	-1	0
20	38690759	A	AAATAAATAAATC	PASS	intron_variant	MODIFIER	DOCK3	gene18689	transcript	rna35568	protein_coding	1	c.37+16458_37+16459insGATTTATTTATT		-1	-1	-1	-1	-1	-1	0
20	38690759	A	AAATAAATAAATC	PASS	intron_variant	MODIFIER	DOCK3	gene18689	transcript	rna35570	protein_coding	1	c.37+16458_37+16459insGATTTATTTATT		-1	-1	-1	-1	-1	-1	0
20	38763650	G	A	PASS	upstream_gene_variant	MODIFIER	LOC102152043	gene18695	transcript	rna35575	pseudogene	-1	n.-1773C>T		-1	-1	-1	-1	-1	-1	1773
20	38763650	G	A	PASS	upstream_gene_variant	MODIFIER	LOC102152043	gene18695	transcript	rna35574	pseudogene	-1	n.-1773C>T		-1	-1	-1	-1	-1	-1	1773
20	38763650	G	A	PASS	intron_variant	MODIFIER	CISH	gene18696	transcript	rna35576	protein_coding	1	c.20+1253G>A		-1	-1	-1	-1	-1	-1	0
20	38863412	TCAGGC	T	PASS	intron_variant	MODIFIER	CACNA2D2	gene18700	transcript	rna35586	protein_coding	1	c.-2+4252_-2+4256delCAGGC		-1	-1	-1	-1	-1	-1	0
20	38906338	G	T	PASS	intron_variant	MODIFIER	CACNA2D2	gene18700	transcript	rna35586	protein_coding	2	c.81+21793G>T		-1	-1	-1	-1	-1	-1	0
20	38941584	G	T	PASS	intron_variant	MODIFIER	CACNA2D2	gene18700	transcript	rna35586	protein_coding	3	c.198+11854G>T		-1	-1	-1	-1	-1	-1	0
20	38944557	GTGGGAGGC	G	PASS	intron_variant	MODIFIER	CACNA2D2	gene18700	transcript	rna35586	protein_coding	3	c.198+14828_198+14835delTGGGAGGC		-1	-1	-1	-1	-1	-1	0
20	39406605	C	T	PASS	upstream_gene_variant	MODIFIER	LOC476620	gene18722	transcript	rna35628	protein_coding	-1	c.-2813C>T		-1	-1	-1	-1	-1	-1	1736
20	39406605	C	T	PASS	downstream_gene_variant	MODIFIER	MST1R	gene18721	transcript	rna35625	protein_coding	-1	c.*4998C>T		-1	-1	-1	-1	-1	-1	2211
20	39406605	C	T	PASS	intergenic_region	MODIFIER	MST1R-LOC476620	gene18721-gene18722	intergenic_region	gene18721-gene18722		-1	n.39406605C>T		-1	-1	-1	-1	-1	-1	0
20	39479606	C	T	PASS	upstream_gene_variant	MODIFIER	IP6K1	gene18729	transcript	rna35650	protein_coding	-1	c.-49582C>T		-1	-1	-1	-1	-1	-1	4874
20	39479606	C	T	PASS	upstream_gene_variant	MODIFIER	FAM212A	gene18727	transcript	rna35634	protein_coding	-1	c.-9696G>A		-1	-1	-1	-1	-1	-1	2806
20	39479606	C	T	PASS	upstream_gene_variant	MODIFIER	IP6K1	gene18729	transcript	rna35651	protein_coding	-1	c.-49582C>T		-1	-1	-1	-1	-1	-1	4874
20	39479606	C	T	PASS	intron_variant	MODIFIER	CDHR4	gene18728	transcript	rna35643	protein_coding	12	c.1621-42C>T		-1	-1	-1	-1	-1	-1	0
20	39479606	C	T	PASS	intron_variant	MODIFIER	CDHR4	gene18728	transcript	rna35637	protein_coding	12	c.1621-153C>T		-1	-1	-1	-1	-1	-1	0
20	39479606	C	T	PASS	intron_variant	MODIFIER	CDHR4	gene18728	transcript	rna35638	protein_coding	12	c.1621-42C>T		-1	-1	-1	-1	-1	-1	0
20	39479606	C	T	PASS	intron_variant	MODIFIER	CDHR4	gene18728	transcript	rna35639	protein_coding	12	c.1585-42C>T		-1	-1	-1	-1	-1	-1	0
20	39479606	C	T	PASS	intron_variant	MODIFIER	CDHR4	gene18728	transcript	rna35640	protein_coding	12	c.1570-42C>T		-1	-1	-1	-1	-1	-1	0
20	39479606	C	T	PASS	intron_variant	MODIFIER	CDHR4	gene18728	transcript	rna35641	protein_coding	11	c.1417-42C>T		-1	-1	-1	-1	-1	-1	0
20	39479606	C	T	PASS	intron_variant	MODIFIER	CDHR4	gene18728	transcript	rna35642	protein_coding	12	c.1600-42C>T		-1	-1	-1	-1	-1	-1	0
20	39479606	C	T	PASS	intron_variant	MODIFIER	CDHR4	gene18728	transcript	rna35644	protein_coding	12	c.1576-42C>T		-1	-1	-1	-1	-1	-1	0
20	39479606	C	T	PASS	intron_variant	MODIFIER	CDHR4	gene18728	transcript	rna35645	protein_coding	12	c.1621-42C>T		-1	-1	-1	-1	-1	-1	0
20	39479606	C	T	PASS	intron_variant	MODIFIER	CDHR4	gene18728	transcript	rna35646	protein_coding	12	c.1621-42C>T		-1	-1	-1	-1	-1	-1	0
20	39479606	C	T	PASS	intron_variant	MODIFIER	CDHR4	gene18728	transcript	rna35647	protein_coding	8	c.1066-42C>T		-1	-1	-1	-1	-1	-1	0
20	39479606	C	T	PASS	intron_variant	MODIFIER	CDHR4	gene18728	transcript	rna35648	protein_coding	11	c.1258-42C>T		-1	-1	-1	-1	-1	-1	0
20	39479606	C	T	PASS	intron_variant	MODIFIER	CDHR4	gene18728	transcript	rna35649	protein_coding	10	c.1243-42C>T		-1	-1	-1	-1	-1	-1	0
20	39907800	C	T	PASS	intron_variant	MODIFIER	USP4	gene18743	transcript	rna35676	protein_coding	3	c.361-614C>T		-1	-1	-1	-1	-1	-1	0
20	39907800	C	T	PASS	intron_variant	MODIFIER	USP4	gene18743	transcript	rna35675	protein_coding	3	c.361-614C>T		-1	-1	-1	-1	-1	-1	0
20	39907800	C	T	PASS	intron_variant	MODIFIER	USP4	gene18743	transcript	rna35677	protein_coding	3	c.361-614C>T		-1	-1	-1	-1	-1	-1	0
20	40521841	C	T	PASS	missense_variant	MODERATE	COL7A1	gene18772	transcript	rna35758	protein_coding	7	c.838C>T	p.Arg280Trp	905	9191	838	8811	280	2936	0
20	40521841	C	T	PASS	missense_variant	MODERATE	COL7A1	gene18772	transcript	rna35759	protein_coding	7	c.838C>T	p.Arg280Trp	905	9101	838	8721	280	2906	0
20	40521841	C	T	PASS	missense_variant	MODERATE	COL7A1	gene18772	transcript	rna35760	protein_coding	6	c.838C>T	p.Arg280Trp	838	8811	838	8811	280	2936	0
20	40711467	A	G	PASS	upstream_gene_variant	MODIFIER	FBXW12	gene18781	transcript	rna35777	protein_coding	-1	c.-747T>C		-1	-1	-1	-1	-1	-1	726
20	40711467	A	G	PASS	intergenic_region	MODIFIER	FBXW12-SPINK8	gene18781-gene18782	intergenic_region	gene18781-gene18782		-1	n.40711467A>G		-1	-1	-1	-1	-1	-1	0
20	40916634	T	A	PASS	intron_variant	MODIFIER	MAP4	gene18788	transcript	rna35789	protein_coding	1	c.-20+19518T>A		-1	-1	-1	-1	-1	-1	0
20	41065642	G	A	PASS	upstream_gene_variant	MODIFIER	MAP4	gene18788	transcript	rna35803	protein_coding	-1	c.-828G>A		-1	-1	-1	-1	-1	-1	567
20	41065642	G	A	PASS	intron_variant	MODIFIER	MAP4	gene18788	transcript	rna35789	protein_coding	9	c.5278+12718G>A		-1	-1	-1	-1	-1	-1	0
20	41065642	G	A	PASS	intron_variant	MODIFIER	MAP4	gene18788	transcript	rna35790	protein_coding	9	c.5278+12718G>A		-1	-1	-1	-1	-1	-1	0
20	41065642	G	A	PASS	intron_variant	MODIFIER	MAP4	gene18788	transcript	rna35791	protein_coding	9	c.5278+12718G>A		-1	-1	-1	-1	-1	-1	0
20	41065642	G	A	PASS	intron_variant	MODIFIER	MAP4	gene18788	transcript	rna35798	protein_coding	9	c.5278+12718G>A		-1	-1	-1	-1	-1	-1	0
20	41065642	G	A	PASS	intron_variant	MODIFIER	MAP4	gene18788	transcript	rna35792	protein_coding	9	c.5278+12718G>A		-1	-1	-1	-1	-1	-1	0
20	41065642	G	A	PASS	intron_variant	MODIFIER	MAP4	gene18788	transcript	rna35793	protein_coding	9	c.5278+12718G>A		-1	-1	-1	-1	-1	-1	0
20	41065642	G	A	PASS	intron_variant	MODIFIER	MAP4	gene18788	transcript	rna35794	protein_coding	9	c.5278+12718G>A		-1	-1	-1	-1	-1	-1	0
20	41065642	G	A	PASS	intron_variant	MODIFIER	MAP4	gene18788	transcript	rna35795	protein_coding	9	c.5278+12718G>A		-1	-1	-1	-1	-1	-1	0
20	41065642	G	A	PASS	intron_variant	MODIFIER	MAP4	gene18788	transcript	rna35796	protein_coding	9	c.5278+12718G>A		-1	-1	-1	-1	-1	-1	0
20	41065642	G	A	PASS	intron_variant	MODIFIER	MAP4	gene18788	transcript	rna35797	protein_coding	8	c.5146+12718G>A		-1	-1	-1	-1	-1	-1	0
20	41065642	G	A	PASS	intron_variant	MODIFIER	MAP4	gene18788	transcript	rna35799	protein_coding	9	c.5278+12718G>A		-1	-1	-1	-1	-1	-1	0
20	41065642	G	A	PASS	intron_variant	MODIFIER	MAP4	gene18788	transcript	rna35800	protein_coding	8	c.1940-13455G>A		-1	-1	-1	-1	-1	-1	0
20	41065642	G	A	PASS	intron_variant	MODIFIER	MAP4	gene18788	transcript	rna35801	protein_coding	8	c.1940-13455G>A		-1	-1	-1	-1	-1	-1	0
20	41065642	G	A	PASS	intron_variant	MODIFIER	MAP4	gene18788	transcript	rna35802	protein_coding	8	c.1940-13455G>A		-1	-1	-1	-1	-1	-1	0
20	41234973	G	A	PASS	intron_variant	MODIFIER	SMARCC1	gene18792	transcript	rna35812	protein_coding	10	c.1041-109G>A		-1	-1	-1	-1	-1	-1	0
20	41234973	G	A	PASS	intron_variant	MODIFIER	SMARCC1	gene18792	transcript	rna35814	protein_coding	10	c.1041-109G>A		-1	-1	-1	-1	-1	-1	0
20	41234973	G	A	PASS	intron_variant	MODIFIER	SMARCC1	gene18792	transcript	rna35813	protein_coding	10	c.1041-109G>A		-1	-1	-1	-1	-1	-1	0
20	41587971	TTG	T	PASS	upstream_gene_variant	MODIFIER	KLHL18	gene18800	transcript	rna35821	protein_coding	-1	c.-970_-969delCA		-1	-1	-1	-1	-1	-1	951
20	41587971	TTG	T	PASS	upstream_gene_variant	MODIFIER	KLHL18	gene18800	transcript	rna35823	protein_coding	-1	c.-37730_-37729delCA		-1	-1	-1	-1	-1	-1	1024
20	41587971	TTG	T	PASS	upstream_gene_variant	MODIFIER	KLHL18	gene18800	transcript	rna35822	protein_coding	-1	c.-34663_-34662delCA		-1	-1	-1	-1	-1	-1	1008
20	41587971	TTG	T	PASS	upstream_gene_variant	MODIFIER	KLHL18	gene18800	transcript	rna35820	protein_coding	-1	c.-970_-969delCA		-1	-1	-1	-1	-1	-1	951
20	41587971	TTG	T	PASS	intron_variant	MODIFIER	KIF9	gene18801	transcript	rna35824	protein_coding	1	c.-205+62_-205+63delTG		-1	-1	-1	-1	-1	-1	0
20	41587971	TTG	T	PASS	intron_variant	MODIFIER	KIF9	gene18801	transcript	rna35825	protein_coding	1	c.-205+62_-205+63delTG		-1	-1	-1	-1	-1	-1	0
20	41587971	TTG	T	PASS	intron_variant	MODIFIER	KIF9	gene18801	transcript	rna35826	protein_coding	1	c.-205+62_-205+63delTG		-1	-1	-1	-1	-1	-1	0
20	41587971	TTG	T	PASS	intron_variant	MODIFIER	KIF9	gene18801	transcript	rna35827	protein_coding	1	c.-205+62_-205+63delTG		-1	-1	-1	-1	-1	-1	0
20	41587971	TTG	T	PASS	intron_variant	MODIFIER	KIF9	gene18801	transcript	rna35828	protein_coding	1	c.-205+62_-205+63delTG		-1	-1	-1	-1	-1	-1	0
20	41587971	TTG	T	PASS	intron_variant	MODIFIER	KIF9	gene18801	transcript	rna35829	protein_coding	1	c.-205+62_-205+63delTG		-1	-1	-1	-1	-1	-1	0
20	41587971	TTG	T	PASS	intron_variant	MODIFIER	KIF9	gene18801	transcript	rna35830	protein_coding	1	c.-243+62_-243+63delTG		-1	-1	-1	-1	-1	-1	0
20	41587971	TTG	T	PASS	intron_variant	MODIFIER	KIF9	gene18801	transcript	rna35831	protein_coding	1	c.-2+62_-2+63delTG		-1	-1	-1	-1	-1	-1	0
20	41587971	TTG	T	PASS	intron_variant	MODIFIER	KIF9	gene18801	transcript	rna35832	protein_coding	1	c.-6+62_-6+63delTG		-1	-1	-1	-1	-1	-1	0
20	41587971	TTG	T	PASS	intron_variant	MODIFIER	KIF9	gene18801	transcript	rna35833	protein_coding	1	c.-202+62_-202+63delTG		-1	-1	-1	-1	-1	-1	0
20	41738646	C	G	PASS	intron_variant	MODIFIER	SETD2	gene18803	transcript	rna35835	protein_coding	12	c.6054+71C>G		-1	-1	-1	-1	-1	-1	0
20	41738646	C	G	PASS	intron_variant	MODIFIER	SETD2	gene18803	transcript	rna35838	pseudogene	12	n.6126+71C>G		-1	-1	-1	-1	-1	-1	0
20	41738646	C	G	PASS	intron_variant	MODIFIER	SETD2	gene18803	transcript	rna35837	protein_coding	12	c.6054+71C>G		-1	-1	-1	-1	-1	-1	0
20	41738646	C	G	PASS	intron_variant	MODIFIER	SETD2	gene18803	transcript	rna35836	protein_coding	12	c.6054+71C>G		-1	-1	-1	-1	-1	-1	0
20	42022749	A	G	PASS	upstream_gene_variant	MODIFIER	LOC609323	gene18815	transcript	rna35859	protein_coding	-1	c.-545A>G		-1	-1	-1	-1	-1	-1	458
20	42022749	A	G	PASS	intergenic_region	MODIFIER	PRSS45-LOC609323	gene18814-gene18815	intergenic_region	gene18814-gene18815		-1	n.42022749A>G		-1	-1	-1	-1	-1	-1	0
20	42522942	G	T	PASS	upstream_gene_variant	MODIFIER	FYCO1	gene18833	transcript	rna35893	protein_coding	-1	c.-8264G>T		-1	-1	-1	-1	-1	-1	2457
20	42522942	G	T	PASS	intron_variant	MODIFIER	FYCO1	gene18833	transcript	rna35891	protein_coding	1	c.-84+2569G>T		-1	-1	-1	-1	-1	-1	0
20	42522942	G	T	PASS	intron_variant	MODIFIER	FYCO1	gene18833	transcript	rna35892	protein_coding	1	c.-84+2569G>T		-1	-1	-1	-1	-1	-1	0
20	42580450	G	A	PASS	intron_variant	MODIFIER	FYCO1	gene18833	transcript	rna35891	protein_coding	15	c.3984-1217G>A		-1	-1	-1	-1	-1	-1	0
20	42580450	G	A	PASS	intron_variant	MODIFIER	FYCO1	gene18833	transcript	rna35893	protein_coding	15	c.3984-1217G>A		-1	-1	-1	-1	-1	-1	0
20	42580450	G	A	PASS	intron_variant	MODIFIER	FYCO1	gene18833	transcript	rna35894	protein_coding	15	c.3984-1217G>A		-1	-1	-1	-1	-1	-1	0
20	42740264	A	C	PASS	intron_variant	MODIFIER	SACM1L	gene18838	transcript	rna35899	protein_coding	14	c.1240-826T>G		-1	-1	-1	-1	-1	-1	0
20	42793509	T	C	PASS	upstream_gene_variant	MODIFIER	SACM1L	gene18838	transcript	rna35899	protein_coding	-1	c.-2154A>G		-1	-1	-1	-1	-1	-1	2060
20	42793509	T	C	PASS	downstream_gene_variant	MODIFIER	TRNAR-ACG	gene18839	transcript	rna35900	pseudogene	-1	n.*1724T>C		-1	-1	-1	-1	-1	-1	1724
20	42793509	T	C	PASS	downstream_gene_variant	MODIFIER	LIMD1	gene18840	transcript	rna35901	protein_coding	-1	c.*7279A>G		-1	-1	-1	-1	-1	-1	3807
20	42793509	T	C	PASS	intergenic_region	MODIFIER	TRNAR-ACG-LIMD1	gene18839-gene18840	intergenic_region	gene18839-gene18840		-1	n.42793509T>C		-1	-1	-1	-1	-1	-1	0
20	44182004	G	A	GATKstd	intron_variant	MODIFIER	HOMER3	gene18878	transcript	rna35993	protein_coding	4	c.303+340G>A		-1	-1	-1	-1	-1	-1	0
20	44182004	G	A	GATKstd	intron_variant	MODIFIER	HOMER3	gene18878	transcript	rna35994	protein_coding	4	c.303+340G>A		-1	-1	-1	-1	-1	-1	0
20	44182004	G	A	GATKstd	intron_variant	MODIFIER	HOMER3	gene18878	transcript	rna35995	protein_coding	3	c.102+340G>A		-1	-1	-1	-1	-1	-1	0
20	44986263	G	C	PASS	intron_variant	MODIFIER	CCDC124	gene18917	transcript	rna36076	protein_coding	1	c.-12+1084C>G		-1	-1	-1	-1	-1	-1	0
20	45989516	C	G	PASS	intron_variant	MODIFIER	SLC35E1	gene18958	transcript	rna36149	protein_coding	4	c.756+5693C>G		-1	-1	-1	-1	-1	-1	0
20	46244361	C	T	PASS	intergenic_region	MODIFIER	EPS15L1-AP1M1	gene18963-gene18964	intergenic_region	gene18963-gene18964		-1	n.46244361C>T		-1	-1	-1	-1	-1	-1	0
20	46611604	A	ACGCG	PASS	3_prime_UTR_variant	MODIFIER	LOC484867	gene18988	transcript	rna36200	protein_coding	12	c.*215_*218dupCGCG		-1	-1	-1	-1	-1	-1	218
20	46611604	A	ACGCG	PASS	downstream_gene_variant	MODIFIER	LOC484867	gene18988	transcript	rna36204	protein_coding	-1	c.*215_*218dupCGCG		-1	-1	-1	-1	-1	-1	196
20	46611604	A	ACGCG	PASS	downstream_gene_variant	MODIFIER	LOC484867	gene18988	transcript	rna36203	protein_coding	-1	c.*215_*218dupCGCG		-1	-1	-1	-1	-1	-1	196
20	46611604	A	ACGCG	PASS	downstream_gene_variant	MODIFIER	LOC484867	gene18988	transcript	rna36201	protein_coding	-1	c.*215_*218dupCGCG		-1	-1	-1	-1	-1	-1	196
20	46611604	A	ACGCG	PASS	downstream_gene_variant	MODIFIER	LOC484867	gene18988	transcript	rna36202	protein_coding	-1	c.*215_*218dupCGCG		-1	-1	-1	-1	-1	-1	196
20	46611604	A	ACGCG	PASS	downstream_gene_variant	MODIFIER	LOC484867	gene18988	transcript	rna36205	protein_coding	-1	c.*541_*544dupCGCG		-1	-1	-1	-1	-1	-1	215
20	46764432	C	G	PASS	intron_variant	MODIFIER	WIZ	gene18992	transcript	rna36214	protein_coding	7	c.3416-22C>G		-1	-1	-1	-1	-1	-1	0
20	46764432	C	G	PASS	intron_variant	MODIFIER	WIZ	gene18992	transcript	rna36215	protein_coding	7	c.3416-1008C>G		-1	-1	-1	-1	-1	-1	0
20	46764432	C	G	PASS	intron_variant	MODIFIER	WIZ	gene18992	transcript	rna36216	protein_coding	6	c.3245-22C>G		-1	-1	-1	-1	-1	-1	0
20	46764432	C	G	PASS	intron_variant	MODIFIER	WIZ	gene18992	transcript	rna36217	protein_coding	6	c.3245-1008C>G		-1	-1	-1	-1	-1	-1	0
20	46764432	C	G	PASS	intron_variant	MODIFIER	WIZ	gene18992	transcript	rna36218	protein_coding	6	c.1274-22C>G		-1	-1	-1	-1	-1	-1	0
20	46764432	C	G	PASS	intron_variant	MODIFIER	WIZ	gene18992	transcript	rna36219	protein_coding	5	c.1205-22C>G		-1	-1	-1	-1	-1	-1	0
20	46764432	C	G	PASS	intron_variant	MODIFIER	WIZ	gene18992	transcript	rna36220	protein_coding	3	c.698-22C>G		-1	-1	-1	-1	-1	-1	0
20	47276697	T	C	PASS	intergenic_region	MODIFIER	OR08H06-LOC610545	gene19013-gene19014	intergenic_region	gene19013-gene19014		-1	n.47276697T>C		-1	-1	-1	-1	-1	-1	0
20	49357272	T	C	PASS	upstream_gene_variant	MODIFIER	RNASEH2A	gene19103	transcript	rna36383	protein_coding	-1	c.-6992A>G		-1	-1	-1	-1	-1	-1	4295
20	49357272	T	C	PASS	upstream_gene_variant	MODIFIER	RNASEH2A	gene19103	transcript	rna36384	protein_coding	-1	c.-6992A>G		-1	-1	-1	-1	-1	-1	4295
20	49357272	T	C	PASS	downstream_gene_variant	MODIFIER	PRDX2	gene19104	transcript	rna36385	protein_coding	-1	c.*754T>C		-1	-1	-1	-1	-1	-1	517
20	49357272	T	C	PASS	downstream_gene_variant	MODIFIER	JUNB	gene19105	transcript	rna36386	protein_coding	-1	c.*2127A>G		-1	-1	-1	-1	-1	-1	1632
20	49357272	T	C	PASS	intergenic_region	MODIFIER	PRDX2-JUNB	gene19104-gene19105	intergenic_region	gene19104-gene19105		-1	n.49357272T>C		-1	-1	-1	-1	-1	-1	0
20	50735506	T	A	PASS	intron_variant	MODIFIER	CDC37	gene19173	transcript	rna36537	protein_coding	7	c.987+532T>A		-1	-1	-1	-1	-1	-1	0
20	50952738	G	GC	PASS	upstream_gene_variant	MODIFIER	P2RY11	gene19186	transcript	rna36554	protein_coding	-1	c.-4103_-4102insG		-1	-1	-1	-1	-1	-1	4103
20	50952738	G	GC	PASS	upstream_gene_variant	MODIFIER	ANGPTL6	gene19188	transcript	rna36556	protein_coding	-1	c.-430_-429insC		-1	-1	-1	-1	-1	-1	261
20	50952738	G	GC	PASS	upstream_gene_variant	MODIFIER	ANGPTL6	gene19188	transcript	rna36557	protein_coding	-1	c.-5296_-5295insC		-1	-1	-1	-1	-1	-1	1311
20	50952738	G	GC	PASS	intron_variant	MODIFIER	PPAN	gene19187	transcript	rna36555	protein_coding	1	c.19-36_19-35insG		-1	-1	-1	-1	-1	-1	0
20	52162579	G	A	PASS	intergenic_region	MODIFIER	INSR-ARHGEF18	gene19244-gene19245	intergenic_region	gene19244-gene19245		-1	n.52162579G>A		-1	-1	-1	-1	-1	-1	0
20	53235073	C	T	GATKstd	intergenic_region	MODIFIER	LOC100688619-LOC611660	gene19292-gene19293	intergenic_region	gene19292-gene19293		-1	n.53235073C>T		-1	-1	-1	-1	-1	-1	0
20	53322786	G	A	GATKstd	intron_variant	MODIFIER	LOC100855754	gene19294	transcript	rna36711	protein_coding	2	c.100-1684C>T		-1	-1	-1	-1	-1	-1	0
20	54662639	C	T	GATKstd	intron_variant	MODIFIER	PTPRS	gene19347	transcript	rna36815	protein_coding	24	c.3836-1063C>T		-1	-1	-1	-1	-1	-1	0
20	54662642	A	G	GATKstd	intron_variant	MODIFIER	PTPRS	gene19347	transcript	rna36815	protein_coding	24	c.3836-1060A>G		-1	-1	-1	-1	-1	-1	0
20	54662644	A	G	GATKstd	intron_variant	MODIFIER	PTPRS	gene19347	transcript	rna36815	protein_coding	24	c.3836-1058A>G		-1	-1	-1	-1	-1	-1	0
20	54662647	G	C	GATKstd	intron_variant	MODIFIER	PTPRS	gene19347	transcript	rna36815	protein_coding	24	c.3836-1055G>C		-1	-1	-1	-1	-1	-1	0
20	54662653	G	T	GATKstd	intron_variant	MODIFIER	PTPRS	gene19347	transcript	rna36815	protein_coding	24	c.3836-1049G>T		-1	-1	-1	-1	-1	-1	0
20	54662656	T	C	GATKstd	intron_variant	MODIFIER	PTPRS	gene19347	transcript	rna36815	protein_coding	24	c.3836-1046T>C		-1	-1	-1	-1	-1	-1	0
20	54662666	A	G	GATKstd	intron_variant	MODIFIER	PTPRS	gene19347	transcript	rna36815	protein_coding	24	c.3836-1036A>G		-1	-1	-1	-1	-1	-1	0
20	55120686	G	C	GATKstd	intergenic_region	MODIFIER	TNFAIP8L1-SEMA6B	gene19359-gene19361	intergenic_region	gene19359-gene19361		-1	n.55120686G>C		-1	-1	-1	-1	-1	-1	0
20	56599508	C	T	PASS	intron_variant	MODIFIER	GNG7	gene19427	transcript	rna36977	protein_coding	3	c.82-1313C>T		-1	-1	-1	-1	-1	-1	0
20	56836984	G	A	PASS	intron_variant	MODIFIER	DOT1L	gene19441	transcript	rna36996	protein_coding	8	c.810+61C>T		-1	-1	-1	-1	-1	-1	0
20	57790466	G	A	PASS	upstream_gene_variant	MODIFIER	CFD	gene19498	transcript	rna37096	protein_coding	-1	c.-3525C>T		-1	-1	-1	-1	-1	-1	2728
20	57790466	G	A	PASS	upstream_gene_variant	MODIFIER	CFD	gene19498	transcript	rna37097	protein_coding	-1	c.-3525C>T		-1	-1	-1	-1	-1	-1	2735
20	57790466	G	A	PASS	intron_variant	MODIFIER	ELANE	gene19499	transcript	rna37098	protein_coding	2	c.227+89C>T		-1	-1	-1	-1	-1	-1	0
20	57933194	C	T	PASS	intron_variant	MODIFIER	HCN2	gene19512	transcript	rna37118	protein_coding	3	c.867-2996G>A		-1	-1	-1	-1	-1	-1	0
20	57978107	C	T	PASS	upstream_gene_variant	MODIFIER	TPGS1	gene19516	transcript	rna37122	protein_coding	-1	c.-621G>A		-1	-1	-1	-1	-1	-1	139
20	57978107	C	T	PASS	downstream_gene_variant	MODIFIER	MADCAM1	gene19517	transcript	rna37123	protein_coding	-1	c.*243G>A		-1	-1	-1	-1	-1	-1	82
20	57978107	C	T	PASS	intergenic_region	MODIFIER	TPGS1-MADCAM1	gene19516-gene19517	intergenic_region	gene19516-gene19517		-1	n.57978107C>T		-1	-1	-1	-1	-1	-1	0
20	58058440	CAAAT	C	PASS	downstream_gene_variant	MODIFIER	THEG	gene19521	transcript	rna37130	protein_coding	-1	c.*1205_*1208delAAAT		-1	-1	-1	-1	-1	-1	1032
20	58058440	CAAAT	C	PASS	downstream_gene_variant	MODIFIER	THEG	gene19521	transcript	rna37131	protein_coding	-1	c.*1205_*1208delAAAT		-1	-1	-1	-1	-1	-1	1032
20	58058440	CAAAT	C	PASS	intergenic_region	MODIFIER	THEG-MIER2	gene19521-gene19522	intergenic_region	gene19521-gene19522		-1	n.58058441_58058444delAAAT		-1	-1	-1	-1	-1	-1	0
21	24135	A	G	GATKstd	intergenic_region	MODIFIER	LOC106560179	gene19524	intergenic_region	gene19524		-1	n.24135A>G		-1	-1	-1	-1	-1	-1	0
21	24151	C	T	GATKstd	intergenic_region	MODIFIER	LOC106560179	gene19524	intergenic_region	gene19524		-1	n.24151C>T		-1	-1	-1	-1	-1	-1	0
21	912971	G	T	PASS	intergenic_region	MODIFIER	ARHGAP42-LOC606831	gene19528-gene19529	intergenic_region	gene19528-gene19529		-1	n.912971G>T		-1	-1	-1	-1	-1	-1	0
21	1297740	CG	C	PASS	intron_variant	MODIFIER	CNTN5	gene19533	transcript	rna37140	protein_coding	13	c.1581-18450delC		-1	-1	-1	-1	-1	-1	0
21	1297740	CG	C	PASS	intron_variant	MODIFIER	CNTN5	gene19533	transcript	rna37145	protein_coding	8	c.1029-18450delC		-1	-1	-1	-1	-1	-1	0
21	1297740	CG	C	PASS	intron_variant	MODIFIER	CNTN5	gene19533	transcript	rna37141	protein_coding	14	c.1581-18450delC		-1	-1	-1	-1	-1	-1	0
21	1297740	CG	C	PASS	intron_variant	MODIFIER	CNTN5	gene19533	transcript	rna37142	protein_coding	14	c.1581-18450delC		-1	-1	-1	-1	-1	-1	0
21	1297740	CG	C	PASS	intron_variant	MODIFIER	CNTN5	gene19533	transcript	rna37143	protein_coding	14	c.1581-18450delC		-1	-1	-1	-1	-1	-1	0
21	1297740	CG	C	PASS	intron_variant	MODIFIER	CNTN5	gene19533	transcript	rna37144	protein_coding	14	c.1581-18450delC		-1	-1	-1	-1	-1	-1	0
21	1297740	CG	C	PASS	intron_variant	MODIFIER	CNTN5	gene19533	transcript	rna37146	protein_coding	14	c.1581-18450delC		-1	-1	-1	-1	-1	-1	0
21	1297740	CG	C	PASS	intron_variant	MODIFIER	CNTN5	gene19533	transcript	rna37147	protein_coding	14	c.1581-18450delC		-1	-1	-1	-1	-1	-1	0
21	1378931	T	C	PASS	intron_variant	MODIFIER	CNTN5	gene19533	transcript	rna37140	protein_coding	13	c.1580+33342A>G		-1	-1	-1	-1	-1	-1	0
21	1378931	T	C	PASS	intron_variant	MODIFIER	CNTN5	gene19533	transcript	rna37145	protein_coding	8	c.1028+33342A>G		-1	-1	-1	-1	-1	-1	0
21	1378931	T	C	PASS	intron_variant	MODIFIER	CNTN5	gene19533	transcript	rna37141	protein_coding	14	c.1580+33342A>G		-1	-1	-1	-1	-1	-1	0
21	1378931	T	C	PASS	intron_variant	MODIFIER	CNTN5	gene19533	transcript	rna37142	protein_coding	14	c.1580+33342A>G		-1	-1	-1	-1	-1	-1	0
21	1378931	T	C	PASS	intron_variant	MODIFIER	CNTN5	gene19533	transcript	rna37143	protein_coding	14	c.1580+33342A>G		-1	-1	-1	-1	-1	-1	0
21	1378931	T	C	PASS	intron_variant	MODIFIER	CNTN5	gene19533	transcript	rna37144	protein_coding	14	c.1580+33342A>G		-1	-1	-1	-1	-1	-1	0
21	1378931	T	C	PASS	intron_variant	MODIFIER	CNTN5	gene19533	transcript	rna37146	protein_coding	14	c.1580+33342A>G		-1	-1	-1	-1	-1	-1	0
21	1378931	T	C	PASS	intron_variant	MODIFIER	CNTN5	gene19533	transcript	rna37147	protein_coding	14	c.1580+33342A>G		-1	-1	-1	-1	-1	-1	0
21	1549673	G	A	PASS	intron_variant	MODIFIER	CNTN5	gene19533	transcript	rna37140	protein_coding	6	c.578-9706C>T		-1	-1	-1	-1	-1	-1	0
21	1549673	G	A	PASS	intron_variant	MODIFIER	CNTN5	gene19533	transcript	rna37145	protein_coding	1	c.26-9706C>T		-1	-1	-1	-1	-1	-1	0
21	1549673	G	A	PASS	intron_variant	MODIFIER	CNTN5	gene19533	transcript	rna37141	protein_coding	7	c.578-9706C>T		-1	-1	-1	-1	-1	-1	0
21	1549673	G	A	PASS	intron_variant	MODIFIER	CNTN5	gene19533	transcript	rna37142	protein_coding	7	c.578-9706C>T		-1	-1	-1	-1	-1	-1	0
21	1549673	G	A	PASS	intron_variant	MODIFIER	CNTN5	gene19533	transcript	rna37143	protein_coding	7	c.578-9706C>T		-1	-1	-1	-1	-1	-1	0
21	1549673	G	A	PASS	intron_variant	MODIFIER	CNTN5	gene19533	transcript	rna37144	protein_coding	7	c.578-9706C>T		-1	-1	-1	-1	-1	-1	0
21	1549673	G	A	PASS	intron_variant	MODIFIER	CNTN5	gene19533	transcript	rna37146	protein_coding	7	c.578-9706C>T		-1	-1	-1	-1	-1	-1	0
21	1549673	G	A	PASS	intron_variant	MODIFIER	CNTN5	gene19533	transcript	rna37147	protein_coding	7	c.578-9706C>T		-1	-1	-1	-1	-1	-1	0
21	1575186	G	GA	PASS	intron_variant	MODIFIER	CNTN5	gene19533	transcript	rna37140	protein_coding	6	c.578-35220_578-35219insT		-1	-1	-1	-1	-1	-1	0
21	1575186	G	GA	PASS	intron_variant	MODIFIER	CNTN5	gene19533	transcript	rna37145	protein_coding	1	c.26-35220_26-35219insT		-1	-1	-1	-1	-1	-1	0
21	1575186	G	GA	PASS	intron_variant	MODIFIER	CNTN5	gene19533	transcript	rna37141	protein_coding	7	c.578-35220_578-35219insT		-1	-1	-1	-1	-1	-1	0
21	1575186	G	GA	PASS	intron_variant	MODIFIER	CNTN5	gene19533	transcript	rna37142	protein_coding	7	c.578-35220_578-35219insT		-1	-1	-1	-1	-1	-1	0
21	1575186	G	GA	PASS	intron_variant	MODIFIER	CNTN5	gene19533	transcript	rna37143	protein_coding	7	c.578-35220_578-35219insT		-1	-1	-1	-1	-1	-1	0
21	1575186	G	GA	PASS	intron_variant	MODIFIER	CNTN5	gene19533	transcript	rna37144	protein_coding	7	c.578-35220_578-35219insT		-1	-1	-1	-1	-1	-1	0
21	1575186	G	GA	PASS	intron_variant	MODIFIER	CNTN5	gene19533	transcript	rna37146	protein_coding	7	c.578-35220_578-35219insT		-1	-1	-1	-1	-1	-1	0
21	1575186	G	GA	PASS	intron_variant	MODIFIER	CNTN5	gene19533	transcript	rna37147	protein_coding	7	c.578-35220_578-35219insT		-1	-1	-1	-1	-1	-1	0
21	1680992	G	A	PASS	intron_variant	MODIFIER	CNTN5	gene19533	transcript	rna37140	protein_coding	3	c.56-48951C>T		-1	-1	-1	-1	-1	-1	0
21	1680992	G	A	PASS	intron_variant	MODIFIER	CNTN5	gene19533	transcript	rna37141	protein_coding	4	c.56-48951C>T		-1	-1	-1	-1	-1	-1	0
21	1680992	G	A	PASS	intron_variant	MODIFIER	CNTN5	gene19533	transcript	rna37142	protein_coding	4	c.56-48951C>T		-1	-1	-1	-1	-1	-1	0
21	1680992	G	A	PASS	intron_variant	MODIFIER	CNTN5	gene19533	transcript	rna37143	protein_coding	4	c.56-48951C>T		-1	-1	-1	-1	-1	-1	0
21	1680992	G	A	PASS	intron_variant	MODIFIER	CNTN5	gene19533	transcript	rna37144	protein_coding	4	c.56-48951C>T		-1	-1	-1	-1	-1	-1	0
21	1680992	G	A	PASS	intron_variant	MODIFIER	CNTN5	gene19533	transcript	rna37146	protein_coding	4	c.56-48951C>T		-1	-1	-1	-1	-1	-1	0
21	1680992	G	A	PASS	intron_variant	MODIFIER	CNTN5	gene19533	transcript	rna37147	protein_coding	4	c.56-48951C>T		-1	-1	-1	-1	-1	-1	0
21	2093770	A	T	PASS	intron_variant	MODIFIER	CNTN5	gene19533	transcript	rna37140	protein_coding	1	c.-208-12844T>A		-1	-1	-1	-1	-1	-1	0
21	2093770	A	T	PASS	intron_variant	MODIFIER	CNTN5	gene19533	transcript	rna37141	protein_coding	1	c.-279-12844T>A		-1	-1	-1	-1	-1	-1	0
21	2093770	A	T	PASS	intron_variant	MODIFIER	CNTN5	gene19533	transcript	rna37142	protein_coding	1	c.-279-12844T>A		-1	-1	-1	-1	-1	-1	0
21	2093770	A	T	PASS	intron_variant	MODIFIER	CNTN5	gene19533	transcript	rna37143	protein_coding	1	c.-279-12844T>A		-1	-1	-1	-1	-1	-1	0
21	2093770	A	T	PASS	intron_variant	MODIFIER	CNTN5	gene19533	transcript	rna37144	protein_coding	1	c.-244-12844T>A		-1	-1	-1	-1	-1	-1	0
21	2093770	A	T	PASS	intron_variant	MODIFIER	CNTN5	gene19533	transcript	rna37146	protein_coding	1	c.-279-12844T>A		-1	-1	-1	-1	-1	-1	0
21	2093770	A	T	PASS	intron_variant	MODIFIER	CNTN5	gene19533	transcript	rna37147	protein_coding	1	c.-279-12844T>A		-1	-1	-1	-1	-1	-1	0
21	2475321	A	G	GATKstd	intergenic_region	MODIFIER	CNTN5-LOC100688359	gene19533-gene19538	intergenic_region	gene19533-gene19538		-1	n.2475321A>G		-1	-1	-1	-1	-1	-1	0
21	2568039	T	A	PASS	intergenic_region	MODIFIER	CNTN5-LOC100688359	gene19533-gene19538	intergenic_region	gene19533-gene19538		-1	n.2568039T>A		-1	-1	-1	-1	-1	-1	0
21	2844784	C	G	PASS	intergenic_region	MODIFIER	CNTN5-LOC100688359	gene19533-gene19538	intergenic_region	gene19533-gene19538		-1	n.2844784C>G		-1	-1	-1	-1	-1	-1	0
21	2844788	C	T	PASS	intergenic_region	MODIFIER	CNTN5-LOC100688359	gene19533-gene19538	intergenic_region	gene19533-gene19538		-1	n.2844788C>T		-1	-1	-1	-1	-1	-1	0
21	2869618	G	A	PASS	intron_variant	MODIFIER	LOC100688359	gene19538	transcript	gene19538	pseudogene	1	n.69+5995G>A		-1	-1	-1	-1	-1	-1	0
21	2893233	T	C	PASS	intron_variant	MODIFIER	LOC100688359	gene19538	transcript	gene19538	pseudogene	2	n.1345+1149T>C		-1	-1	-1	-1	-1	-1	0
21	3111497	A	G	PASS	intergenic_region	MODIFIER	LOC100688359-LOC100688495	gene19538-gene19539	intergenic_region	gene19538-gene19539		-1	n.3111497A>G		-1	-1	-1	-1	-1	-1	0
21	3470037	A	AT	PASS	intergenic_region	MODIFIER	LOC100688359-LOC100688495	gene19538-gene19539	intergenic_region	gene19538-gene19539		-1	n.3470037_3470038insT		-1	-1	-1	-1	-1	-1	0
21	3666314	A	T	GATKstd	intergenic_region	MODIFIER	LOC100688359-LOC100688495	gene19538-gene19539	intergenic_region	gene19538-gene19539		-1	n.3666314A>T		-1	-1	-1	-1	-1	-1	0
21	3808585	C	T	PASS	intergenic_region	MODIFIER	LOC100688495-LOC100684434	gene19539-gene19540	intergenic_region	gene19539-gene19540		-1	n.3808585C>T		-1	-1	-1	-1	-1	-1	0
21	4213811	A	G	PASS	intergenic_region	MODIFIER	LOC100688495-LOC100684434	gene19539-gene19540	intergenic_region	gene19539-gene19540		-1	n.4213811A>G		-1	-1	-1	-1	-1	-1	0
21	4378583	TG	T	PASS	intergenic_region	MODIFIER	LOC100688495-LOC100684434	gene19539-gene19540	intergenic_region	gene19539-gene19540		-1	n.4378584delG		-1	-1	-1	-1	-1	-1	0
21	4515435	G	C	PASS	intergenic_region	MODIFIER	LOC100684434-LOC485113	gene19540-gene19541	intergenic_region	gene19540-gene19541		-1	n.4515435G>C		-1	-1	-1	-1	-1	-1	0
21	4562310	G	T	PASS	intergenic_region	MODIFIER	LOC100684434-LOC485113	gene19540-gene19541	intergenic_region	gene19540-gene19541		-1	n.4562310G>T		-1	-1	-1	-1	-1	-1	0
21	4612252	C	G	PASS	intergenic_region	MODIFIER	LOC100684434-LOC485113	gene19540-gene19541	intergenic_region	gene19540-gene19541		-1	n.4612252C>G		-1	-1	-1	-1	-1	-1	0
21	4647146	G	A	PASS	upstream_gene_variant	MODIFIER	LOC485113	gene19541	transcript	gene19541	pseudogene	-1	n.-2775G>A		-1	-1	-1	-1	-1	-1	2775
21	4647146	G	A	PASS	intergenic_region	MODIFIER	LOC100684434-LOC485113	gene19540-gene19541	intergenic_region	gene19540-gene19541		-1	n.4647146G>A		-1	-1	-1	-1	-1	-1	0
21	5395758	A	T	PASS	intron_variant	MODIFIER	FAM76B	gene19551	transcript	rna37172	protein_coding	11	c.1187+3974A>T		-1	-1	-1	-1	-1	-1	0
21	5395758	A	T	PASS	intron_variant	MODIFIER	FAM76B	gene19551	transcript	rna37173	protein_coding	10	c.1172+3974A>T		-1	-1	-1	-1	-1	-1	0
21	5442035	A	C	PASS	intergenic_region	MODIFIER	FAM76B-LOC102156116	gene19551-gene19552	intergenic_region	gene19551-gene19552		-1	n.5442035A>C		-1	-1	-1	-1	-1	-1	0
21	5627173	A	T	PASS	intergenic_region	MODIFIER	LOC102156116-LOC102156187	gene19552-gene19553	intergenic_region	gene19552-gene19553		-1	n.5627173A>T		-1	-1	-1	-1	-1	-1	0
21	6216096	C	T	PASS	intron_variant	MODIFIER	AMOTL1	gene19564	transcript	rna37189	protein_coding	4	c.160+7895G>A		-1	-1	-1	-1	-1	-1	0
21	6216096	C	T	PASS	intron_variant	MODIFIER	AMOTL1	gene19564	transcript	rna37194	protein_coding	2	c.118+7895G>A		-1	-1	-1	-1	-1	-1	0
21	6216096	C	T	PASS	intron_variant	MODIFIER	AMOTL1	gene19564	transcript	rna37193	protein_coding	2	c.160+7895G>A		-1	-1	-1	-1	-1	-1	0
21	6216096	C	T	PASS	intron_variant	MODIFIER	AMOTL1	gene19564	transcript	rna37191	protein_coding	2	c.109+20095G>A		-1	-1	-1	-1	-1	-1	0
21	6216096	C	T	PASS	intron_variant	MODIFIER	AMOTL1	gene19564	transcript	rna37192	protein_coding	3	c.160+7895G>A		-1	-1	-1	-1	-1	-1	0
21	6216096	C	T	PASS	intron_variant	MODIFIER	AMOTL1	gene19564	transcript	rna37190	protein_coding	3	c.160+7895G>A		-1	-1	-1	-1	-1	-1	0
21	6216096	C	T	PASS	intron_variant	MODIFIER	AMOTL1	gene19564	transcript	rna37197	protein_coding	3	c.160+7895G>A		-1	-1	-1	-1	-1	-1	0
21	6229011	A	C	PASS	upstream_gene_variant	MODIFIER	AMOTL1	gene19564	transcript	rna37194	protein_coding	-1	c.-4686T>G		-1	-1	-1	-1	-1	-1	4615
21	6229011	A	C	PASS	intron_variant	MODIFIER	AMOTL1	gene19564	transcript	rna37189	protein_coding	3	c.110-4970T>G		-1	-1	-1	-1	-1	-1	0
21	6229011	A	C	PASS	intron_variant	MODIFIER	AMOTL1	gene19564	transcript	rna37193	protein_coding	1	c.109+4846T>G		-1	-1	-1	-1	-1	-1	0
21	6229011	A	C	PASS	intron_variant	MODIFIER	AMOTL1	gene19564	transcript	rna37191	protein_coding	2	c.109+7180T>G		-1	-1	-1	-1	-1	-1	0
21	6229011	A	C	PASS	intron_variant	MODIFIER	AMOTL1	gene19564	transcript	rna37192	protein_coding	2	c.110-4970T>G		-1	-1	-1	-1	-1	-1	0
21	6229011	A	C	PASS	intron_variant	MODIFIER	AMOTL1	gene19564	transcript	rna37190	protein_coding	2	c.110-4970T>G		-1	-1	-1	-1	-1	-1	0
21	6229011	A	C	PASS	intron_variant	MODIFIER	AMOTL1	gene19564	transcript	rna37197	protein_coding	2	c.110-4970T>G		-1	-1	-1	-1	-1	-1	0
21	6235750	CTAAA	C	PASS	upstream_gene_variant	MODIFIER	AMOTL1	gene19564	transcript	rna37193	protein_coding	-1	c.-1789_-1786delTTTA		-1	-1	-1	-1	-1	-1	1728
21	6235750	CTAAA	C	PASS	intron_variant	MODIFIER	AMOTL1	gene19564	transcript	rna37189	protein_coding	3	c.109+437_109+440delTTTA		-1	-1	-1	-1	-1	-1	0
21	6235750	CTAAA	C	PASS	intron_variant	MODIFIER	AMOTL1	gene19564	transcript	rna37191	protein_coding	2	c.109+437_109+440delTTTA		-1	-1	-1	-1	-1	-1	0
21	6235750	CTAAA	C	PASS	intron_variant	MODIFIER	AMOTL1	gene19564	transcript	rna37192	protein_coding	2	c.109+437_109+440delTTTA		-1	-1	-1	-1	-1	-1	0
21	6235750	CTAAA	C	PASS	intron_variant	MODIFIER	AMOTL1	gene19564	transcript	rna37190	protein_coding	2	c.109+437_109+440delTTTA		-1	-1	-1	-1	-1	-1	0
21	6235750	CTAAA	C	PASS	intron_variant	MODIFIER	AMOTL1	gene19564	transcript	rna37197	protein_coding	2	c.109+437_109+440delTTTA		-1	-1	-1	-1	-1	-1	0
21	6287376	T	C	PASS	upstream_gene_variant	MODIFIER	MIR8812	gene19565	transcript	rna37198	pseudogene	-1	n.-2995A>G		-1	-1	-1	-1	-1	-1	2995
21	6287376	T	C	PASS	upstream_gene_variant	MODIFIER	MIR8812	gene19565	transcript	rna37199	pseudogene	-1	n.-3030A>G		-1	-1	-1	-1	-1	-1	3030
21	6287376	T	C	PASS	intergenic_region	MODIFIER	MIR8812-PIWIL4	gene19565-gene19566	intergenic_region	gene19565-gene19566		-1	n.6287376T>C		-1	-1	-1	-1	-1	-1	0
21	6320094	AC	A	PASS	3_prime_UTR_variant	MODIFIER	PIWIL4	gene19566	transcript	rna37200	protein_coding	20	c.*329delG		-1	-1	-1	-1	-1	-1	329
21	6367431	G	A	GATKstd	upstream_gene_variant	MODIFIER	PIWIL4	gene19566	transcript	rna37200	protein_coding	-1	c.-772C>T		-1	-1	-1	-1	-1	-1	715
21	6367431	G	A	GATKstd	intergenic_region	MODIFIER	PIWIL4-FUT4	gene19566-gene19567	intergenic_region	gene19566-gene19567		-1	n.6367431G>A		-1	-1	-1	-1	-1	-1	0
21	6400134	CTTTCT	C	PASS	intergenic_region	MODIFIER	FUT4-C21H11orf97	gene19567-gene19568	intergenic_region	gene19567-gene19568		-1	n.6400135_6400139delTTTCT		-1	-1	-1	-1	-1	-1	0
21	6405723	G	A	PASS	downstream_gene_variant	MODIFIER	C21H11orf97	gene19568	transcript	rna37202	protein_coding	-1	c.*970C>T		-1	-1	-1	-1	-1	-1	683
21	6405723	G	A	PASS	intergenic_region	MODIFIER	FUT4-C21H11orf97	gene19567-gene19568	intergenic_region	gene19567-gene19568		-1	n.6405723G>A		-1	-1	-1	-1	-1	-1	0
21	6439700	A	T	PASS	downstream_gene_variant	MODIFIER	ANKRD49	gene19570	transcript	rna37204	protein_coding	-1	c.*4684T>A		-1	-1	-1	-1	-1	-1	3630
21	6439700	A	T	PASS	downstream_gene_variant	MODIFIER	ANKRD49	gene19570	transcript	rna37205	protein_coding	-1	c.*4684T>A		-1	-1	-1	-1	-1	-1	3630
21	6439700	A	T	PASS	intron_variant	MODIFIER	MRE11A	gene19569	transcript	rna37203	protein_coding	1	c.-99-10853A>T		-1	-1	-1	-1	-1	-1	0
21	6536099	G	GGCGGCGCGCCACGGAGGGCCGGGCGGGCGCGCGCCGGGAAGGAGCCTCGCCAGCCCCGCGGGGTCGCCTCCCGCACGGGGCCGGGGCCGGGGCGGGGCGGAGCGGGAGCGGGAGCGGGA	PASS	upstream_gene_variant	MODIFIER	GPR83	gene19572	transcript	rna37211	protein_coding	-1	c.-607_-606insGCGGCGCGCCACGGAGGGCCGGGCGGGCGCGCGCCGGGAAGGAGCCTCGCCAGCCCCGCGGGGTCGCCTCCCGCACGGGGCCGGGGCCGGGGCGGGGCGGAGCGGGAGCGGGAGCGGGA		-1	-1	-1	-1	-1	-1	386
21	6536099	G	GGCGGCGCGCCACGGAGGGCCGGGCGGGCGCGCGCCGGGAAGGAGCCTCGCCAGCCCCGCGGGGTCGCCTCCCGCACGGGGCCGGGGCCGGGGCGGGGCGGAGCGGGAGCGGGAGCGGGA	PASS	intron_variant	MODIFIER	IZUMO1R	gene19571	transcript	rna37210	protein_coding	3	c.464-24003_464-24002insTCCCGCTCCCGCTCCCGCTCCGCCCCGCCCCGGCCCCGGCCCCGTGCGGGAGGCGACCCCGCGGGGCTGGCGAGGCTCCTTCCCGGCGCGCGCCCGCCCGGCCCTCCGTGGCGCGCCGC		-1	-1	-1	-1	-1	-1	0
21	6591992	G	GACGA	PASS	downstream_gene_variant	MODIFIER	IZUMO1R	gene19571	transcript	rna37213	protein_coding	-1	c.*4148_*4149insTCGT		-1	-1	-1	-1	-1	-1	3712
21	6591992	G	GACGA	PASS	downstream_gene_variant	MODIFIER	IZUMO1R	gene19571	transcript	rna37214	protein_coding	-1	c.*4148_*4149insTCGT		-1	-1	-1	-1	-1	-1	3712
21	6591992	G	GACGA	PASS	intron_variant	MODIFIER	IZUMO1R	gene19571	transcript	rna37210	protein_coding	3	c.463+5177_463+5178insTCGT		-1	-1	-1	-1	-1	-1	0
21	6591992	G	GACGA	PASS	intron_variant	MODIFIER	IZUMO1R	gene19571	transcript	rna37212	protein_coding	3	c.463+5177_463+5178insTCGT		-1	-1	-1	-1	-1	-1	0
21	6618642	TA	T	PASS	intron_variant	MODIFIER	LOC102151931	gene19573	transcript	rna37215	pseudogene	1	n.80-1460delT		-1	-1	-1	-1	-1	-1	0
21	6666676	C	T	PASS	3_prime_UTR_variant	MODIFIER	PANX1	gene19574	transcript	rna37216	protein_coding	5	c.*3628G>A		-1	-1	-1	-1	-1	-1	3628
21	6666676	C	T	PASS	3_prime_UTR_variant	MODIFIER	PANX1	gene19574	transcript	rna37218	protein_coding	5	c.*3628G>A		-1	-1	-1	-1	-1	-1	3628
21	6666676	C	T	PASS	3_prime_UTR_variant	MODIFIER	PANX1	gene19574	transcript	rna37217	protein_coding	5	c.*3628G>A		-1	-1	-1	-1	-1	-1	3628
21	6681556	C	T	PASS	intron_variant	MODIFIER	PANX1	gene19574	transcript	rna37216	protein_coding	2	c.318+4993G>A		-1	-1	-1	-1	-1	-1	0
21	6681556	C	T	PASS	intron_variant	MODIFIER	PANX1	gene19574	transcript	rna37218	protein_coding	2	c.144+4993G>A		-1	-1	-1	-1	-1	-1	0
21	6681556	C	T	PASS	intron_variant	MODIFIER	PANX1	gene19574	transcript	rna37217	protein_coding	2	c.198+4993G>A		-1	-1	-1	-1	-1	-1	0
21	6712657	G	T	PASS	intron_variant	MODIFIER	PANX1	gene19574	transcript	rna37216	protein_coding	1	c.181+2386C>A		-1	-1	-1	-1	-1	-1	0
21	7526443	G	GC	PASS	downstream_gene_variant	MODIFIER	SLC36A4	gene19586	transcript	rna37251	protein_coding	-1	c.*7281_*7282insC		-1	-1	-1	-1	-1	-1	2723
21	7526443	G	GC	PASS	intergenic_region	MODIFIER	SLC36A4-MTNR1B	gene19586-gene19587	intergenic_region	gene19586-gene19587		-1	n.7526443_7526444insC		-1	-1	-1	-1	-1	-1	0
21	7526568	TC	T	PASS	downstream_gene_variant	MODIFIER	SLC36A4	gene19586	transcript	rna37251	protein_coding	-1	c.*7407delC		-1	-1	-1	-1	-1	-1	2848
21	7526568	TC	T	PASS	intergenic_region	MODIFIER	SLC36A4-MTNR1B	gene19586-gene19587	intergenic_region	gene19586-gene19587		-1	n.7526569delC		-1	-1	-1	-1	-1	-1	0
21	7933165	G	GAA	PASS	downstream_gene_variant	MODIFIER	LOC479257	gene19590	transcript	gene19590	pseudogene	-1	n.*4939_*4940insAA		-1	-1	-1	-1	-1	-1	4940
21	7933165	G	GAA	PASS	intron_variant	MODIFIER	FAT3	gene19589	transcript	rna37256	protein_coding	3	c.3827-42582_3827-42581insTT		-1	-1	-1	-1	-1	-1	0
21	7933165	G	GAA	PASS	intron_variant	MODIFIER	FAT3	gene19589	transcript	rna37255	protein_coding	3	c.3827-42582_3827-42581insTT		-1	-1	-1	-1	-1	-1	0
21	7933165	G	GAA	PASS	intron_variant	MODIFIER	FAT3	gene19589	transcript	rna37254	protein_coding	3	c.3608-42582_3608-42581insTT		-1	-1	-1	-1	-1	-1	0
21	8089702	T	TG	PASS	intron_variant	MODIFIER	FAT3	gene19589	transcript	rna37256	protein_coding	2	c.3512-36841_3512-36840insC		-1	-1	-1	-1	-1	-1	0
21	8089702	T	TG	PASS	intron_variant	MODIFIER	FAT3	gene19589	transcript	rna37255	protein_coding	2	c.3512-36841_3512-36840insC		-1	-1	-1	-1	-1	-1	0
21	8089702	T	TG	PASS	intron_variant	MODIFIER	FAT3	gene19589	transcript	rna37254	protein_coding	2	c.3293-36841_3293-36840insC		-1	-1	-1	-1	-1	-1	0
21	9011135	T	C	PASS	intergenic_region	MODIFIER	LOC100682679-LOC106560174	gene19593-gene19595	intergenic_region	gene19593-gene19595		-1	n.9011135T>C		-1	-1	-1	-1	-1	-1	0
21	9873105	G	A	PASS	intron_variant	MODIFIER	LOC106560174	gene19595	transcript	rna37257	pseudogene	1	n.285+13287C>T		-1	-1	-1	-1	-1	-1	0
21	10326620	AG	A	PASS	upstream_gene_variant	MODIFIER	LOC485141	gene19603	transcript	rna37268	protein_coding	-1	c.-2763delC		-1	-1	-1	-1	-1	-1	2763
21	10326620	AG	A	PASS	intergenic_region	MODIFIER	LOC485141-LOC608075	gene19603-gene19604	intergenic_region	gene19603-gene19604		-1	n.10326621delG		-1	-1	-1	-1	-1	-1	0
21	10743239	G	T	GATKstd	intron_variant	MODIFIER	NOX4	gene19608	transcript	rna37273	protein_coding	13	c.1041-9235G>T		-1	-1	-1	-1	-1	-1	0
21	10921397	C	A	PASS	intergenic_region	MODIFIER	TYR-LOC100682829	gene19609-gene19610	intergenic_region	gene19609-gene19610		-1	n.10921397C>A		-1	-1	-1	-1	-1	-1	0
21	11162090	T	TAATATATTTTAATTTATTAAACTATAAAAAA	PASS	intron_variant	MODIFIER	GRM5	gene19611	transcript	rna37275	protein_coding	2	c.662-27017_662-27016insAATATATTTTAATTTATTAAACTATAAAAAA		-1	-1	-1	-1	-1	-1	0
21	11162090	T	TAATATATTTTAATTTATTAAACTATAAAAAA	PASS	intron_variant	MODIFIER	GRM5	gene19611	transcript	rna37276	protein_coding	2	c.662-27017_662-27016insAATATATTTTAATTTATTAAACTATAAAAAA		-1	-1	-1	-1	-1	-1	0
21	11162090	T	TAATATATTTTAATTTATTAAACTATAAAAAA	PASS	intron_variant	MODIFIER	GRM5	gene19611	transcript	rna37277	protein_coding	2	c.662-27017_662-27016insAATATATTTTAATTTATTAAACTATAAAAAA		-1	-1	-1	-1	-1	-1	0
21	11162090	T	TAATATATTTTAATTTATTAAACTATAAAAAA	PASS	intron_variant	MODIFIER	GRM5	gene19611	transcript	rna37278	protein_coding	2	c.662-27017_662-27016insAATATATTTTAATTTATTAAACTATAAAAAA		-1	-1	-1	-1	-1	-1	0
21	11162090	T	TAATATATTTTAATTTATTAAACTATAAAAAA	PASS	intron_variant	MODIFIER	GRM5	gene19611	transcript	rna37279	protein_coding	2	c.662-27017_662-27016insAATATATTTTAATTTATTAAACTATAAAAAA		-1	-1	-1	-1	-1	-1	0
21	11162090	T	TAATATATTTTAATTTATTAAACTATAAAAAA	PASS	intron_variant	MODIFIER	GRM5	gene19611	transcript	rna37280	protein_coding	2	c.662-27017_662-27016insAATATATTTTAATTTATTAAACTATAAAAAA		-1	-1	-1	-1	-1	-1	0
21	11162094	G	GAGA	PASS	intron_variant	MODIFIER	GRM5	gene19611	transcript	rna37275	protein_coding	2	c.662-27013_662-27012insAGA		-1	-1	-1	-1	-1	-1	0
21	11162094	G	GAGA	PASS	intron_variant	MODIFIER	GRM5	gene19611	transcript	rna37276	protein_coding	2	c.662-27013_662-27012insAGA		-1	-1	-1	-1	-1	-1	0
21	11162094	G	GAGA	PASS	intron_variant	MODIFIER	GRM5	gene19611	transcript	rna37277	protein_coding	2	c.662-27013_662-27012insAGA		-1	-1	-1	-1	-1	-1	0
21	11162094	G	GAGA	PASS	intron_variant	MODIFIER	GRM5	gene19611	transcript	rna37278	protein_coding	2	c.662-27013_662-27012insAGA		-1	-1	-1	-1	-1	-1	0
21	11162094	G	GAGA	PASS	intron_variant	MODIFIER	GRM5	gene19611	transcript	rna37279	protein_coding	2	c.662-27013_662-27012insAGA		-1	-1	-1	-1	-1	-1	0
21	11162094	G	GAGA	PASS	intron_variant	MODIFIER	GRM5	gene19611	transcript	rna37280	protein_coding	2	c.662-27013_662-27012insAGA		-1	-1	-1	-1	-1	-1	0
21	20280002	T	TCTCTCTCTC	PASS	intron_variant	MODIFIER	NARS2	gene19669	transcript	rna37404	protein_coding	1	c.142-1897_142-1896insCTCTCTCTC		-1	-1	-1	-1	-1	-1	0
21	20280002	T	TCTCTCTCTC	PASS	intron_variant	MODIFIER	NARS2	gene19669	transcript	rna37403	protein_coding	1	c.142-1897_142-1896insCTCTCTCTC		-1	-1	-1	-1	-1	-1	0
21	20280002	T	TCTCTCTCTC	PASS	intron_variant	MODIFIER	NARS2	gene19669	transcript	rna37402	protein_coding	1	c.142-1897_142-1896insCTCTCTCTC		-1	-1	-1	-1	-1	-1	0
21	20280002	T	TCTCTCTCTC	PASS	intron_variant	MODIFIER	NARS2	gene19669	transcript	rna37405	protein_coding	1	c.6+1411_6+1412insCTCTCTCTC		-1	-1	-1	-1	-1	-1	0
21	21075526	G	A	PASS	intron_variant	MODIFIER	RSF1	gene19685	transcript	rna37426	protein_coding	5	c.733+10261G>A		-1	-1	-1	-1	-1	-1	0
21	21075526	G	A	PASS	intron_variant	MODIFIER	RSF1	gene19685	transcript	rna37427	protein_coding	5	c.733+10261G>A		-1	-1	-1	-1	-1	-1	0
21	21351685	TG	T	PASS	intron_variant	MODIFIER	PAK1	gene19691	transcript	rna37433	protein_coding	2	c.191-9263delG		-1	-1	-1	-1	-1	-1	0	INFO_REALIGN_3_PRIME
21	21351685	TG	T	PASS	non_coding_transcript_exon_variant	MODIFIER	LOC106560198	gene19692	transcript	gene19692	pseudogene	1	n.1175delC		-1	-1	-1	-1	-1	-1	0
21	21454522	A	G	PASS	upstream_gene_variant	MODIFIER	LOC102156816	gene19694	transcript	gene19694	pseudogene	-1	n.-4911A>G		-1	-1	-1	-1	-1	-1	4911
21	21454522	A	G	PASS	intron_variant	MODIFIER	GDPD4	gene19693	transcript	rna37435	protein_coding	10	c.947+3917A>G		-1	-1	-1	-1	-1	-1	0
21	21454522	A	G	PASS	intron_variant	MODIFIER	GDPD4	gene19693	transcript	rna37436	protein_coding	9	c.848+3917A>G		-1	-1	-1	-1	-1	-1	0
21	21454522	A	G	PASS	intron_variant	MODIFIER	GDPD4	gene19693	transcript	rna37437	protein_coding	8	c.749+3917A>G		-1	-1	-1	-1	-1	-1	0
21	21454522	A	G	PASS	intron_variant	MODIFIER	GDPD4	gene19693	transcript	rna37434	protein_coding	10	c.947+3917A>G		-1	-1	-1	-1	-1	-1	0
21	21454522	A	G	PASS	intron_variant	MODIFIER	GDPD4	gene19693	transcript	rna37438	protein_coding	10	c.947+3917A>G		-1	-1	-1	-1	-1	-1	0
21	21660245	G	A	PASS	intron_variant	MODIFIER	CAPN5	gene19696	transcript	rna37445	protein_coding	2	c.165+1490C>T		-1	-1	-1	-1	-1	-1	0
21	21660245	G	A	PASS	intron_variant	MODIFIER	CAPN5	gene19696	transcript	rna37448	protein_coding	2	c.165+1490C>T		-1	-1	-1	-1	-1	-1	0
21	21660245	G	A	PASS	intron_variant	MODIFIER	CAPN5	gene19696	transcript	rna37447	protein_coding	2	c.165+1490C>T		-1	-1	-1	-1	-1	-1	0
21	21660245	G	A	PASS	intron_variant	MODIFIER	CAPN5	gene19696	transcript	rna37446	protein_coding	2	c.165+1490C>T		-1	-1	-1	-1	-1	-1	0
21	21953319	CCCA	C	PASS	intergenic_region	MODIFIER	LOC106560172-LOC485179	gene19702-gene19703	intergenic_region	gene19702-gene19703		-1	n.21953320_21953322delCCA		-1	-1	-1	-1	-1	-1	0
21	22232189	A	C	PASS	intron_variant	MODIFIER	C21H11orf30	gene19705	transcript	rna37468	protein_coding	3	c.71-1842T>G		-1	-1	-1	-1	-1	-1	0
21	22232189	A	C	PASS	intron_variant	MODIFIER	C21H11orf30	gene19705	transcript	rna37466	protein_coding	3	c.71-1842T>G		-1	-1	-1	-1	-1	-1	0
21	22232189	A	C	PASS	intron_variant	MODIFIER	C21H11orf30	gene19705	transcript	rna37467	protein_coding	3	c.71-1842T>G		-1	-1	-1	-1	-1	-1	0
21	22347937	C	T	PASS	intergenic_region	MODIFIER	PRKRIR-TRNAP-UGG	gene19707-gene19708	intergenic_region	gene19707-gene19708		-1	n.22347937C>T		-1	-1	-1	-1	-1	-1	0
21	22398780	C	T	GATKstd	intergenic_region	MODIFIER	PRKRIR-TRNAP-UGG	gene19707-gene19708	intergenic_region	gene19707-gene19708		-1	n.22398780C>T		-1	-1	-1	-1	-1	-1	0
21	22607235	GACA	G	PASS	intron_variant	MODIFIER	UVRAG	gene19714	transcript	rna37478	protein_coding	12	c.1227-22211_1227-22209delTGT		-1	-1	-1	-1	-1	-1	0
21	22740258	AG	A	PASS	intron_variant	MODIFIER	UVRAG	gene19714	transcript	rna37478	protein_coding	5	c.508-10429delC		-1	-1	-1	-1	-1	-1	0
21	22751842	G	A	PASS	intron_variant	MODIFIER	UVRAG	gene19714	transcript	rna37478	protein_coding	5	c.507+6464C>T		-1	-1	-1	-1	-1	-1	0
21	22801298	G	A	PASS	intron_variant	MODIFIER	UVRAG	gene19714	transcript	rna37478	protein_coding	1	c.118-11298C>T		-1	-1	-1	-1	-1	-1	0
21	22807644	A	G	GATKstd	intron_variant	MODIFIER	UVRAG	gene19714	transcript	rna37478	protein_coding	1	c.117+13064T>C		-1	-1	-1	-1	-1	-1	0
21	23249302	G	C	PASS	intergenic_region	MODIFIER	MIR326-ARRB1	gene19724-gene19725	intergenic_region	gene19724-gene19725		-1	n.23249302G>C		-1	-1	-1	-1	-1	-1	0
21	24026004	A	C	PASS	intron_variant	MODIFIER	P4HA3	gene19744	transcript	rna37544	protein_coding	10	c.1398+620A>C		-1	-1	-1	-1	-1	-1	0
21	24026004	A	C	PASS	intron_variant	MODIFIER	P4HA3	gene19744	transcript	rna37545	protein_coding	10	c.1398+620A>C		-1	-1	-1	-1	-1	-1	0
21	24026004	A	C	PASS	intron_variant	MODIFIER	P4HA3	gene19744	transcript	rna37546	protein_coding	9	c.1248+620A>C		-1	-1	-1	-1	-1	-1	0
21	24026004	A	C	PASS	intron_variant	MODIFIER	P4HA3	gene19744	transcript	rna37543	protein_coding	10	c.1398+620A>C		-1	-1	-1	-1	-1	-1	0
21	25245993	A	G	PASS	intron_variant	MODIFIER	FCHSD2	gene19766	transcript	rna37604	protein_coding	5	c.388-4370A>G		-1	-1	-1	-1	-1	-1	0
21	25245993	A	G	PASS	intron_variant	MODIFIER	FCHSD2	gene19766	transcript	rna37605	protein_coding	5	c.388-4370A>G		-1	-1	-1	-1	-1	-1	0
21	25569996	CGGA	C	PASS	intron_variant	MODIFIER	PDE2A	gene19771	transcript	rna37618	protein_coding	1	c.72-809_72-807delGGA		-1	-1	-1	-1	-1	-1	0
21	25622582	T	A	GATKstd	intron_variant	MODIFIER	PDE2A	gene19771	transcript	rna37618	protein_coding	11	c.864+339T>A		-1	-1	-1	-1	-1	-1	0
21	25622595	T	A	GATKstd	intron_variant	MODIFIER	PDE2A	gene19771	transcript	rna37618	protein_coding	11	c.864+352T>A		-1	-1	-1	-1	-1	-1	0
21	25958529	T	A	PASS	upstream_gene_variant	MODIFIER	LOC609621	gene19779	transcript	gene19779	pseudogene	-1	n.-1001A>T		-1	-1	-1	-1	-1	-1	1001
21	25958529	T	A	PASS	intergenic_region	MODIFIER	LOC609621-ANAPC15	gene19779-gene19780	intergenic_region	gene19779-gene19780		-1	n.25958529T>A		-1	-1	-1	-1	-1	-1	0
21	25989043	G	A	PASS	downstream_gene_variant	MODIFIER	LAMTOR1	gene19782	transcript	rna37639	protein_coding	-1	c.*2641G>A		-1	-1	-1	-1	-1	-1	2101
21	25989043	G	A	PASS	intron_variant	MODIFIER	LRTOMT	gene19783	transcript	rna37640	protein_coding	4	c.288+412C>T		-1	-1	-1	-1	-1	-1	0
21	25989043	G	A	PASS	intron_variant	MODIFIER	LRTOMT	gene19783	transcript	rna37642	protein_coding	3	c.288+412C>T		-1	-1	-1	-1	-1	-1	0
21	25989043	G	A	PASS	intron_variant	MODIFIER	LRTOMT	gene19783	transcript	rna37641	protein_coding	5	c.288+412C>T		-1	-1	-1	-1	-1	-1	0
21	25989043	G	A	PASS	intron_variant	MODIFIER	LRTOMT	gene19783	transcript	rna37643	protein_coding	5	c.288+412C>T		-1	-1	-1	-1	-1	-1	0
21	25989043	G	A	PASS	intron_variant	MODIFIER	LRTOMT	gene19783	transcript	rna37645	protein_coding	4	c.288+412C>T		-1	-1	-1	-1	-1	-1	0
21	25989043	G	A	PASS	intron_variant	MODIFIER	LRTOMT	gene19783	transcript	rna37644	protein_coding	5	c.288+412C>T		-1	-1	-1	-1	-1	-1	0
21	26663584	G	A	GATKstd	intergenic_region	MODIFIER	LOC100682807-LOC485220	gene19800-gene19801	intergenic_region	gene19800-gene19801		-1	n.26663584G>A		-1	-1	-1	-1	-1	-1	0
21	27123816	C	T	GATKstd	intergenic_region	MODIFIER	LOC100684107-COR52R2	gene19824-gene19825	intergenic_region	gene19824-gene19825		-1	n.27123816C>T		-1	-1	-1	-1	-1	-1	0
21	27123823	C	T	GATKstd	intergenic_region	MODIFIER	LOC100684107-COR52R2	gene19824-gene19825	intergenic_region	gene19824-gene19825		-1	n.27123823C>T		-1	-1	-1	-1	-1	-1	0
21	27130275	A	G	GATKstd	upstream_gene_variant	MODIFIER	COR52R2	gene19825	transcript	rna37705	protein_coding	-1	c.-214T>C		-1	-1	-1	-1	-1	-1	214
21	27130275	A	G	GATKstd	intergenic_region	MODIFIER	COR52R2-LOC100684243	gene19825-gene19826	intergenic_region	gene19825-gene19826		-1	n.27130275A>G		-1	-1	-1	-1	-1	-1	0
21	27130442	T	G	GATKstd	upstream_gene_variant	MODIFIER	COR52R2	gene19825	transcript	rna37705	protein_coding	-1	c.-381A>C		-1	-1	-1	-1	-1	-1	381
21	27130442	T	G	GATKstd	intergenic_region	MODIFIER	COR52R2-LOC100684243	gene19825-gene19826	intergenic_region	gene19825-gene19826		-1	n.27130442T>G		-1	-1	-1	-1	-1	-1	0
21	27130444	C	T	GATKstd	upstream_gene_variant	MODIFIER	COR52R2	gene19825	transcript	rna37705	protein_coding	-1	c.-383G>A		-1	-1	-1	-1	-1	-1	383
21	27130444	C	T	GATKstd	intergenic_region	MODIFIER	COR52R2-LOC100684243	gene19825-gene19826	intergenic_region	gene19825-gene19826		-1	n.27130444C>T		-1	-1	-1	-1	-1	-1	0
21	27130543	G	T	GATKstd	upstream_gene_variant	MODIFIER	COR52R2	gene19825	transcript	rna37705	protein_coding	-1	c.-482C>A		-1	-1	-1	-1	-1	-1	482
21	27130543	G	T	GATKstd	intergenic_region	MODIFIER	COR52R2-LOC100684243	gene19825-gene19826	intergenic_region	gene19825-gene19826		-1	n.27130543G>T		-1	-1	-1	-1	-1	-1	0
21	27131044	A	G	GATKstd	upstream_gene_variant	MODIFIER	COR52R2	gene19825	transcript	rna37705	protein_coding	-1	c.-983T>C		-1	-1	-1	-1	-1	-1	983
21	27131044	A	G	GATKstd	intergenic_region	MODIFIER	COR52R2-LOC100684243	gene19825-gene19826	intergenic_region	gene19825-gene19826		-1	n.27131044A>G		-1	-1	-1	-1	-1	-1	0
21	27134898	T	C	GATKstd	upstream_gene_variant	MODIFIER	COR52R2	gene19825	transcript	rna37705	protein_coding	-1	c.-4837A>G		-1	-1	-1	-1	-1	-1	4837
21	27134898	T	C	GATKstd	intergenic_region	MODIFIER	COR52R2-LOC100684243	gene19825-gene19826	intergenic_region	gene19825-gene19826		-1	n.27134898T>C		-1	-1	-1	-1	-1	-1	0
21	27135335	G	A	GATKstd	intergenic_region	MODIFIER	COR52R2-LOC100684243	gene19825-gene19826	intergenic_region	gene19825-gene19826		-1	n.27135335G>A		-1	-1	-1	-1	-1	-1	0
21	27135628	C	T	GATKstd	intergenic_region	MODIFIER	COR52R2-LOC100684243	gene19825-gene19826	intergenic_region	gene19825-gene19826		-1	n.27135628C>T		-1	-1	-1	-1	-1	-1	0
21	27136258	T	G	GATKstd	intergenic_region	MODIFIER	COR52R2-LOC100684243	gene19825-gene19826	intergenic_region	gene19825-gene19826		-1	n.27136258T>G		-1	-1	-1	-1	-1	-1	0
21	27136463	C	T	GATKstd	intergenic_region	MODIFIER	COR52R2-LOC100684243	gene19825-gene19826	intergenic_region	gene19825-gene19826		-1	n.27136463C>T		-1	-1	-1	-1	-1	-1	0
21	27141135	C	T	PASS	intergenic_region	MODIFIER	COR52R2-LOC100684243	gene19825-gene19826	intergenic_region	gene19825-gene19826		-1	n.27141135C>T		-1	-1	-1	-1	-1	-1	0
21	27152661	T	A	PASS	downstream_gene_variant	MODIFIER	LOC100684243	gene19826	transcript	gene19826	pseudogene	-1	n.*114A>T		-1	-1	-1	-1	-1	-1	114
21	27152661	T	A	PASS	intergenic_region	MODIFIER	COR52R2-LOC100684243	gene19825-gene19826	intergenic_region	gene19825-gene19826		-1	n.27152661T>A		-1	-1	-1	-1	-1	-1	0
[truncated: 6,822 more rows]
